# Supplementary material for: 2,2,2-Trichloro-N-(2,5-dimethyl­phen­yl)acetamide
Source: Acta Crystallogr Sect E Struct Rep Online. 2008 Apr 10;64(Pt 5):o828. doi: 10.1107/S1600536808009264 (PMC2961108; doi:10.1107/S1600536808009264)
Supplement: Supplementary file 2 [file e-64-0o828-Isup2.hkl]

# 
# h,k,l, Fc-squared, Fo-squared, sigma(Fo-squared) and status flag 
# 
data_I
_shelx_title ' G81 P212121' 
_shelx_refln_list_code          4 
_shelx_F_calc_maximum      125.19 
_exptl_crystal_F_000       544.00 
_reflns_d_resolution_high  0.8002 
 
loop_ 
 _symmetry_equiv_pos_as_xyz 
 'x, y, z' 
 '-x+1/2, -y, z+1/2' 
 'x+1/2, -y+1/2, -z' 
 '-x, y+1/2, -z+1/2' 
 
_cell_length_a     4.9173 
_cell_length_b    11.2900 
_cell_length_c    21.0700 
_cell_angle_alpha  90.000 
_cell_angle_beta   90.000 
_cell_angle_gamma  90.000 
 
_shelx_F_squared_multiplier     1.000 
 
loop_ 
 _refln_index_h 
 _refln_index_k 
 _refln_index_l 
 _refln_F_squared_calc 
 _refln_F_squared_meas 
 _refln_F_squared_sigma 
 _refln_observed_status 
   2   0   0      614.18      540.77     27.00 o 
   4   0   0       34.93       17.01     19.69 o 
   6   0   0        2.50       15.78     39.90 o 
   1   1   0     9208.58     8692.34     15.10 o 
   2   1   0      164.50      180.04      7.21 o 
   3   1   0       11.69       -1.95     13.40 o 
   4   1   0        0.42      -13.65     13.65 o 
   5   1   0       18.81       17.35     21.90 o 
   6   1   0        0.78       23.64     39.39 o 
   0   2   0     3163.23     1805.40     22.05 o 
   1   2   0     1182.36     1693.01     20.26 o 
   2   2   0      370.24      268.20      8.58 o 
   3   2   0       13.05       -0.05      8.93 o 
   4   2   0       23.02       31.34     14.94 o 
   5   2   0       26.92       16.95     21.19 o 
   1   3   0      724.28      750.80     22.90 o 
   2   3   0      420.90      373.13     18.56 o 
   3   3   0       69.67      112.74     12.25 o 
   4   3   0       21.18       29.88     20.41 o 
   5   3   0       15.66       11.61     22.62 o 
   0   4   0     4232.35     5801.31     48.46 o 
   1   4   0      277.90      254.93      8.44 o 
   2   4   0        0.02        7.73     10.85 o 
   3   4   0        3.44       25.88     13.67 o 
   4   4   0        1.11      -10.55     28.13 o 
   5   4   0       16.38       40.72     24.14 o 
   1   5   0      490.57      458.73     12.28 o 
   2   5   0       29.56       23.16     12.28 o 
   3   5   0        1.39       -1.78     16.47 o 
   4   5   0      299.88      422.96     29.05 o 
   5   5   0        3.00       67.82     34.53 o 
   0   6   0      166.33      202.86      8.82 o 
   1   6   0       49.79       44.63     11.80 o 
   2   6   0       32.02       12.48     13.43 o 
   3   6   0       72.81      153.88     38.29 o 
   4   6   0        4.37       20.55     26.40 o 
   5   6   0        1.17      -15.79     46.41 o 
   1   7   0      397.69      422.34     25.07 o 
   2   7   0       37.28       51.80     15.87 o 
   3   7   0       22.71       21.32     22.26 o 
   4   7   0        4.13      -14.66     23.38 o 
   5   7   0       16.04       53.54     60.68 o 
   0   8   0      435.91      394.14     17.97 o 
   1   8   0       29.74       29.19     12.22 o 
   2   8   0        6.82        0.15      7.34 o 
   3   8   0       11.03       -8.02     18.35 o 
   4   8   0       24.02       17.33     28.82 o 
   5   8   0        0.00       25.74     62.80 o 
   1   9   0        1.28      -10.63     10.63 o 
   2   9   0        0.70      -12.25     21.92 o 
   3   9   0        0.01       11.25     36.05 o 
   4   9   0        0.03       -3.34     25.59 o 
   0  10   0        0.63        3.47     13.48 o 
   1  10   0        3.97       -8.30     12.55 o 
   2  10   0        0.01        6.39     23.13 o 
   3  10   0       22.43      -14.35     46.51 o 
   4  10   0        8.36      -10.27     51.42 o 
   1  11   0        1.19        1.54     12.65 o 
   2  11   0        3.27       -0.40     16.57 o 
   3  11   0        3.39       12.06     28.28 o 
   0  12   0       10.55       -1.39    136.98 o 
   1  12   0        0.54       -2.02     11.99 o 
   2  12   0        2.47       -6.37     16.87 o 
   3  12   0        6.88      -21.69     21.69 o 
   1  13   0        0.46      -10.30     24.79 o 
   2  13   0        0.36       -3.36     24.87 o 
   0  14   0        7.95      -16.03     37.69 o 
   1   0   1       28.44       17.12      5.65 o 
   2   0   1      341.24      451.49     20.05 o 
   3   0   1       28.04       28.40      9.14 o 
   4   0   1       33.43        4.04     14.86 o 
   5   0   1        2.21      -13.75     27.81 o 
   6   0   1        4.17       12.78     32.06 o 
  -6   1   1        0.11       58.34     41.45 o 
  -5   1   1        0.53       21.10     22.63 o 
  -4   1   1        2.39        9.75     15.75 o 
  -3   1   1      119.02      147.38     10.06 o 
  -2   1   1      181.53      206.32     16.24 o 
  -1   1   1     1898.87     2334.33     10.95 o 
   1   1   1     1885.57     2334.44     24.93 o 
   2   1   1      180.90      206.36      8.94 o 
   3   1   1      119.75      145.31     10.55 o 
   4   1   1        2.27        6.68     14.01 o 
   5   1   1        0.50       10.58     26.11 o 
  -6   2   1        0.60       29.58     45.47 o 
  -5   2   1       42.96       54.54     22.69 o 
  -4   2   1       15.99       12.23     14.71 o 
  -3   2   1       10.92        7.82      8.09 o 
  -2   2   1       15.21        9.69      6.07 o 
  -1   2   1     1658.00     1921.55     10.61 o 
   0   2   1     3324.07     4011.90     27.41 o 
   1   2   1     1666.26     1982.95     15.82 o 
   2   2   1       15.81       12.88      7.89 o 
   3   2   1       11.01        8.45      8.86 o 
   4   2   1       15.47        0.24     12.36 o 
   5   2   1       42.82       41.79     20.89 o 
  -6   3   1        1.70       27.07     47.48 o 
  -5   3   1       23.03       55.77     22.65 o 
  -4   3   1       50.60       43.10     28.09 o 
  -3   3   1      164.52      199.53     12.21 o 
  -2   3   1       33.50       40.82      9.47 o 
  -1   3   1     3384.65     2738.51     30.08 o 
   0   3   1      737.41     1020.44      7.95 o 
   1   3   1     3386.26     2688.05     51.19 o 
   2   3   1       33.70       31.29     10.09 o 
   3   3   1      166.65      195.15     10.46 o 
   4   3   1       50.29       57.18     16.77 o 
   5   3   1       23.21       30.20     22.52 o 
  -5   4   1       20.55       43.72     23.63 o 
  -4   4   1       93.95      100.16     28.12 o 
  -3   4   1       99.28      119.50     14.67 o 
  -2   4   1       36.76       39.76      8.86 o 
  -1   4   1      192.41      178.45     10.04 o 
   0   4   1     4179.01     5211.39     21.45 o 
   1   4   1      195.52      180.42      8.41 o 
   2   4   1       37.72       48.16     10.20 o 
   3   4   1       97.19      129.85     14.63 o 
   4   4   1       91.97      107.02     27.96 o 
   5   4   1       20.57       41.50     49.86 o 
  -5   5   1        1.97       36.18     33.92 o 
  -4   5   1        3.39       -6.87     21.60 o 
  -3   5   1       58.32       50.79     21.18 o 
  -2   5   1       15.07       30.92     12.51 o 
  -1   5   1     1404.24     1280.23     12.57 o 
   0   5   1      421.33      619.15      6.82 o 
   1   5   1     1399.49     1286.00     13.91 o 
   2   5   1       13.58       24.72     12.12 o 
   3   5   1       58.38       86.91     14.96 o 
   4   5   1        3.40       23.52     26.21 o 
   5   5   1        2.15        0.74      1.38 o 
  -5   6   1        3.91       58.60     36.06 o 
  -4   6   1       30.62       51.58     27.12 o 
  -3   6   1      196.22      238.70     23.87 o 
  -2   6   1       18.12       30.35     13.92 o 
  -1   6   1       99.05       98.60     11.53 o 
   0   6   1      213.96      316.63      8.78 o 
   1   6   1       99.76       98.09      9.28 o 
   2   6   1       17.55       29.08     13.46 o 
   3   6   1      197.21      206.16     22.41 o 
   4   6   1       30.08       49.55     32.05 o 
   5   6   1        3.98       53.81     57.25 o 
  -5   7   1        1.14       16.57     42.82 o 
  -4   7   1       11.91      -15.80     34.38 o 
  -3   7   1       46.28       35.94     22.42 o 
  -2   7   1       16.28       31.69     15.96 o 
  -1   7   1      188.41      273.25     14.01 o 
   0   7   1        1.42        2.18      6.14 o 
   1   7   1      185.56      247.70     11.95 o 
   2   7   1       16.27       35.32     19.43 o 
   3   7   1       45.70       41.64     21.56 o 
   4   7   1       11.80        7.88     27.19 o 
   5   7   1        1.14       51.97     59.40 o 
  -5   8   1        0.15      -40.65     48.93 o 
  -4   8   1       18.78       -4.91      8.56 o 
  -3   8   1       31.51       42.69     22.43 o 
  -2   8   1       85.95       75.28     23.25 o 
  -1   8   1       40.72       27.12     10.69 o 
   0   8   1        5.46        3.36      4.51 o 
   1   8   1       41.40       28.67     12.21 o 
   2   8   1       86.29      109.22     22.83 o 
   3   8   1       31.76       15.64     22.42 o 
   4   8   1       18.18       -3.30     26.98 o 
   5   8   1        0.14      -28.51     45.21 o 
  -4   9   1        2.11      -14.15     25.71 o 
  -3   9   1        0.81       12.08     24.03 o 
  -2   9   1        1.76       20.30     22.50 o 
  -1   9   1      131.77      151.52     15.31 o 
   0   9   1      114.00      112.71     10.39 o 
   1   9   1      133.91      131.67     12.66 o 
   2   9   1        1.75       11.33     26.96 o 
   3   9   1        0.92      -18.72     27.02 o 
   4   9   1        2.02        2.98     28.35 o 
  -4  10   1        5.39        7.02     17.02 o 
  -3  10   1        2.48        9.28     26.57 o 
  -2  10   1        2.95        1.10      7.69 o 
  -1  10   1        8.05       -6.69     12.10 o 
   0  10   1        3.23       -1.64      9.43 o 
   1  10   1        7.79       16.19     14.46 o 
   2  10   1        2.99      -18.42     18.42 o 
   3  10   1        2.48      -10.06     31.49 o 
   4  10   1        5.44        4.52     50.23 o 
  -3  11   1        3.85      -26.11     26.11 o 
  -2  11   1        1.65       -0.96     13.48 o 
  -1  11   1        6.91       15.55     12.73 o 
   0  11   1        0.02       13.18     12.76 o 
   1  11   1        7.24        1.70     15.03 o 
   2  11   1        1.71       11.76     19.97 o 
   3  11   1        3.87       22.37     40.59 o 
  -3  12   1        3.02       18.34     28.86 o 
  -2  12   1        0.85       -7.42     18.32 o 
  -1  12   1        7.69        0.59     12.06 o 
   0  12   1        1.84       20.11     16.55 o 
   1  12   1        7.94        2.50     11.43 o 
   2  12   1        0.88        7.79     12.59 o 
   3  12   1        3.07       51.73     45.33 o 
  -2  13   1        0.69       34.03     22.84 o 
  -1  13   1        3.47       19.07     32.88 o 
   0  13   1        8.83       20.96     34.52 o 
   1  13   1        3.27       -0.75     23.27 o 
   2  13   1        0.69       14.08     23.84 o 
   0  14   1        4.21       -2.71     32.44 o 
   1   0   2     1078.10     1150.54     18.78 o 
   2   0   2      389.14      321.37     12.63 o 
   3   0   2       78.20       87.74     10.54 o 
   4   0   2      300.56      418.14     46.00 o 
   5   0   2       35.16       11.27     28.86 o 
   6   0   2        0.90       29.16     38.39 o 
  -6   1   2        1.80      -16.18     33.27 o 
  -5   1   2        1.25       -1.82     19.93 o 
  -4   1   2        2.49        2.46      9.31 o 
  -3   1   2      226.97      255.02     16.78 o 
  -2   1   2       18.61        6.73      8.20 o 
  -1   1   2     2897.30     2550.15     10.20 o 
   1   1   2     2821.79     2518.56     20.00 o 
   2   1   2       17.98       10.99      8.55 o 
   3   1   2      228.77      283.56     13.21 o 
   4   1   2        2.61       14.32      9.81 o 
   5   1   2        1.37        0.33      7.79 o 
  -6   2   2        0.01       55.44     45.52 o 
  -5   2   2       45.10       53.14     21.91 o 
  -4   2   2        8.84       -3.60     19.05 o 
  -3   2   2       38.60       32.48     10.41 o 
  -2   2   2      353.03      290.98     11.46 o 
  -1   2   2     4338.51     4206.64     39.85 o 
   0   2   2    15671.55    13500.90     18.53 o 
   1   2   2     4284.36     4240.86     31.26 o 
   2   2   2      369.84      324.03      9.20 o 
   3   2   2       38.28       20.21     11.43 o 
   4   2   2        9.42       17.75     16.86 o 
   5   2   2       46.14       60.82     20.25 o 
  -5   3   2        4.51        9.12     25.27 o 
  -4   3   2       32.59       40.27     19.97 o 
  -3   3   2       56.29       67.23     14.37 o 
  -2   3   2      241.43      292.49     11.24 o 
  -1   3   2      364.37      371.88     11.91 o 
   0   3   2      129.91      241.49      6.00 o 
   1   3   2      344.57      333.59      8.21 o 
   2   3   2      246.92      290.64     10.94 o 
   3   3   2       56.97       57.85     12.49 o 
   4   3   2       33.11       31.86     16.83 o 
   5   3   2        4.35       -1.98     10.78 o 
  -5   4   2       14.10       41.50     24.15 o 
  -4   4   2       73.67        8.46     23.52 o 
  -3   4   2        4.78        2.85     17.73 o 
  -2   4   2       51.62       49.52      8.77 o 
  -1   4   2      469.69      531.77     11.18 o 
   0   4   2      611.50      859.47      8.57 o 
   1   4   2      487.16      501.26     11.35 o 
   2   4   2       50.40       45.87     13.76 o 
   3   4   2        4.80       -5.22     13.96 o 
   4   4   2       72.00       46.92     19.48 o 
   5   4   2       13.90      -23.02    119.05 o 
  -5   5   2        5.03       31.60     25.41 o 
  -4   5   2       36.62       21.21     26.70 o 
  -3   5   2       26.28       30.91     20.45 o 
  -2   5   2       62.08       79.13      9.18 o 
  -1   5   2       90.69      105.62     12.74 o 
   0   5   2      252.34      247.33      6.19 o 
   1   5   2       83.57       81.50      8.18 o 
   2   5   2       61.98       74.02     14.56 o 
   3   5   2       26.52        5.19     14.22 o 
   4   5   2       36.81       33.22     26.08 o 
   5   5   2        4.97      -28.60     50.45 o 
  -5   6   2        4.02       13.33     31.23 o 
  -4   6   2       29.67       43.14     34.19 o 
  -3   6   2       71.83       71.86     22.81 o 
  -2   6   2        7.49       -1.02     14.40 o 
  -1   6   2        7.02       15.24     10.96 o 
   0   6   2       20.20       21.83      5.97 o 
   1   6   2        7.66        7.80      6.64 o 
   2   6   2        7.79       -3.87     11.97 o 
   3   6   2       73.97       82.33     15.85 o 
   4   6   2       29.26       25.65     26.14 o 
   5   6   2        4.11       46.81     55.18 o 
  -5   7   2        0.14        7.40     38.01 o 
  -4   7   2       36.13       76.61     28.26 o 
  -3   7   2       17.57       15.14     22.14 o 
  -2   7   2       33.17       28.11     15.90 o 
  -1   7   2       65.95       54.14     10.76 o 
   0   7   2        6.92        1.44      4.77 o 
   1   7   2       70.60       54.85     11.06 o 
   2   7   2       33.74       46.42     20.72 o 
   3   7   2       17.00       -1.14      6.61 o 
   4   7   2       36.05       85.57     27.15 o 
   5   7   2        0.18       -7.42     25.32 o 
  -5   8   2        2.81      -10.81     29.52 o 
  -4   8   2        0.11      -17.33     23.84 o 
  -3   8   2       37.29       70.55     34.90 o 
  -2   8   2        2.51      -13.93     27.47 o 
  -1   8   2       33.17       14.56      9.29 o 
   0   8   2      265.68      236.41      9.76 o 
   1   8   2       33.50       24.72     11.99 o 
   2   8   2        2.80       14.00     23.00 o 
   3   8   2       37.51       49.40     22.26 o 
   4   8   2        0.17       14.26     43.93 o 
   5   8   2        2.83       55.23     62.72 o 
  -4   9   2        3.98       22.04     28.81 o 
  -3   9   2        0.09       -7.63     17.15 o 
  -2   9   2        2.05       -8.31     16.59 o 
  -1   9   2       52.19       46.46     11.80 o 
   0   9   2        1.04       -9.84      9.84 o 
   1   9   2       51.62       39.83     13.26 o 
   2   9   2        2.07       -6.64     21.30 o 
   3   9   2        0.11       23.04     38.38 o 
   4   9   2        4.08       15.77     48.81 o 
  -4  10   2       12.53       54.83     30.69 o 
  -3  10   2        1.88       21.80     27.13 o 
  -2  10   2       22.06       19.53     17.91 o 
  -1  10   2        0.57       12.30     10.59 o 
   0  10   2       19.75       11.22     12.28 o 
   1  10   2        0.60        3.18     12.18 o 
   2  10   2       21.53        8.18     22.33 o 
   3  10   2        2.02       29.47     41.81 o 
   4  10   2       12.61      -49.49     54.94 o 
  -3  11   2       10.45       14.88     24.34 o 
  -2  11   2        5.49       11.20     12.77 o 
  -1  11   2       11.24        9.90     16.77 o 
   0  11   2       14.55       10.23     15.45 o 
   1  11   2       11.02       14.29     15.89 o 
   2  11   2        5.61       -8.21     37.83 o 
   3  11   2       10.55       10.46     42.04 o 
  -3  12   2       10.75       27.45     23.16 o 
  -2  12   2       13.22       26.55     16.22 o 
  -1  12   2       10.45       26.68     15.17 o 
   0  12   2       46.41       39.72     17.30 o 
   1  12   2       10.36       -1.75     13.87 o 
   2  12   2       13.01        0.09     16.27 o 
   3  12   2       10.80        6.61     46.66 o 
  -2  13   2        4.94        7.52     21.39 o 
  -1  13   2       11.48       16.51     24.40 o 
   0  13   2        1.87       14.99     24.74 o 
   1  13   2       11.56       39.77     27.28 o 
   2  13   2        4.95      -11.31     25.62 o 
   0  14   2        7.34       23.41     28.95 o 
   1   0   3       76.94       51.11      9.84 o 
   2   0   3       24.68       20.80      8.64 o 
   3   0   3       24.80        9.17     11.94 o 
   4   0   3       17.31       23.27     13.47 o 
   5   0   3        3.77       -0.97     15.11 o 
   6   0   3        5.21      -14.44     31.95 o 
  -6   1   3        1.23       22.45     41.31 o 
  -5   1   3       14.86       13.15     15.21 o 
  -4   1   3      112.55       88.49     17.83 o 
  -3   1   3      222.03      206.87     12.24 o 
  -2   1   3      907.27     1089.23     18.18 o 
  -1   1   3     2775.44     2721.02     27.47 o 
   0   1   3      247.87      160.11     24.86 o 
   1   1   3     2778.55     2709.28     25.21 o 
   2   1   3      902.45     1140.72     14.94 o 
   3   1   3      220.84      216.87     13.38 o 
   4   1   3      112.64      113.66     13.01 o 
   5   1   3       14.76       28.98     22.68 o 
  -6   2   3        3.79        1.94     29.88 o 
  -5   2   3       39.05       29.19     21.67 o 
  -4   2   3       43.25       43.97     18.51 o 
  -3   2   3       18.19        6.38      5.45 o 
  -2   2   3       21.84       16.15      9.95 o 
  -1   2   3     3011.51     3131.09     17.54 o 
   0   2   3      347.47      337.54      6.16 o 
   1   2   3     3034.70     3081.98     16.32 o 
   2   2   3       21.41       19.16      8.43 o 
   3   2   3       18.71       18.96     11.63 o 
   4   2   3       43.67       49.20     16.45 o 
   5   2   3       39.04       70.33     32.65 o 
  -5   3   3       11.40        1.58      7.00 o 
  -4   3   3       18.58        9.75     20.49 o 
  -3   3   3      122.94      174.93     14.84 o 
  -2   3   3       99.28       90.22      9.35 o 
  -1   3   3      673.35      412.83     11.80 o 
   0   3   3      308.89      276.47      6.40 o 
   1   3   3      664.43      367.21     11.52 o 
   2   3   3       98.15      107.17     10.43 o 
   3   3   3      125.57      158.52     12.95 o 
   4   3   3       18.54        5.30     13.87 o 
   5   3   3       11.65       -1.16     15.75 o 
  -5   4   3        9.26       51.02     24.55 o 
  -4   4   3       26.97       29.69     26.91 o 
  -3   4   3       72.99       85.06     30.80 o 
  -2   4   3      109.12       86.31      8.49 o 
  -1   4   3      364.94      466.12     13.05 o 
   0   4   3      737.68      744.06      7.97 o 
   1   4   3      362.53      445.23     11.31 o 
   2   4   3      111.01       75.96     13.43 o 
   3   4   3       73.83       76.50     14.60 o 
   4   4   3       27.49       62.56     19.23 o 
   5   4   3        9.31       -0.72      3.07 o 
  -5   5   3       11.36       24.50     25.50 o 
  -4   5   3        6.43        9.26     37.62 o 
  -3   5   3      246.00      313.84     23.45 o 
  -2   5   3      496.13      631.48     19.54 o 
  -1   5   3      366.12      373.73      9.98 o 
   0   5   3       12.32        4.06      5.58 o 
   1   5   3      344.18      358.19      8.94 o 
   2   5   3      494.08      603.69     16.69 o 
   3   5   3      250.05      311.40     16.01 o 
   4   5   3        6.59       11.14     31.70 o 
   5   5   3       11.76       25.23     53.03 o 
  -5   6   3        0.57       24.61     34.72 o 
  -4   6   3        0.60        0.00      8.73 o 
  -3   6   3       42.95       55.78     22.79 o 
  -2   6   3      149.89      192.87     14.88 o 
  -1   6   3       78.41       63.61     10.83 o 
   0   6   3     1853.62     2295.75     31.97 o 
   1   6   3       78.55       70.12      9.45 o 
   2   6   3      152.41      184.79     16.02 o 
   3   6   3       42.33       47.57     15.45 o 
   4   6   3        0.65        7.36     23.13 o 
   5   6   3        0.57       -5.13     24.77 o 
  -5   7   3        1.06       44.21     35.30 o 
  -4   7   3        1.01        2.96     12.51 o 
  -3   7   3        0.58       -4.29     21.39 o 
  -2   7   3        0.89       -5.67     13.08 o 
  -1   7   3       26.86       23.99     10.33 o 
   0   7   3      168.81      148.70      7.58 o 
   1   7   3       28.15       19.01     11.03 o 
   2   7   3        0.68      -13.77     21.18 o 
   3   7   3        0.61       -3.85     15.05 o 
   4   7   3        0.92       -3.78     14.30 o 
   5   7   3        1.07      -20.38     66.43 o 
  -5   8   3        1.10        4.10     36.86 o 
  -4   8   3        2.43       36.12     28.43 o 
  -3   8   3       24.38       37.52     18.36 o 
  -2   8   3       19.16      -21.98     21.98 o 
  -1   8   3      117.86      116.30     11.98 o 
   0   8   3       21.96       19.46      9.77 o 
   1   8   3      114.77      113.33     12.27 o 
   2   8   3       18.72      -13.75     25.08 o 
   3   8   3       23.52       56.19     36.12 o 
   4   8   3        2.42       -6.77     95.74 o 
   5   8   3        1.09       68.40     59.26 o 
  -4   9   3       10.44        7.52     33.41 o 
  -3   9   3        8.92        0.15     19.82 o 
  -2   9   3       17.35       -3.28     19.55 o 
  -1   9   3       39.35       44.00     11.74 o 
   0   9   3        4.53        8.47     13.40 o 
   1   9   3       38.98       44.39     13.43 o 
   2   9   3       17.32       29.24     22.82 o 
   3   9   3        8.74       18.92     37.10 o 
   4   9   3       10.26       50.93     45.53 o 
  -4  10   3        0.24        6.52     31.18 o 
  -3  10   3        9.14        8.36     20.03 o 
  -2  10   3       26.50       18.18     13.47 o 
  -1  10   3       15.00       -3.06     13.82 o 
   0  10   3       28.24        9.13     10.28 o 
   1  10   3       14.78       16.15     17.46 o 
   2  10   3       25.71       32.05     24.53 o 
   3  10   3        9.00       20.21     37.19 o 
   4  10   3        0.25      -15.53    104.74 o 
  -3  11   3        0.73       23.01     25.42 o 
  -2  11   3        7.89        1.93     11.55 o 
  -1  11   3        2.92       11.86     12.98 o 
   0  11   3        3.29        7.92     15.92 o 
   1  11   3        2.87       28.79     18.64 o 
   2  11   3        7.93       17.33     37.57 o 
   3  11   3        0.73       27.03     42.34 o 
  -3  12   3       15.98       13.17     18.63 o 
  -2  12   3        6.70       23.96     17.63 o 
  -1  12   3        0.64       -6.51     14.25 o 
   0  12   3        0.53       20.23     17.74 o 
   1  12   3        0.58       -1.31     11.76 o 
   2  12   3        6.69       13.03     19.19 o 
   3  12   3       15.76       39.71     45.44 o 
  -2  13   3        1.98        2.30     16.01 o 
  -1  13   3        4.36      -14.88     14.88 o 
   0  13   3        0.22        1.91     19.36 o 
   1  13   3        4.56       -2.04     20.04 o 
   2  13   3        1.93       -1.02     21.78 o 
   0  14   3        0.02        5.18     37.49 o 
   0   0   4    12173.19     8492.99     18.72 o 
   1   0   4      842.39      746.26     15.81 o 
   2   0   4      153.58      128.15      9.55 o 
   3   0   4       15.03       18.75     12.15 o 
   4   0   4       64.73       39.36     14.60 o 
   5   0   4        2.56       39.61     22.82 o 
   6   0   4        0.68      -11.56     38.01 o 
  -6   1   4        1.75       15.75     28.50 o 
  -5   1   4       25.26       -2.70     25.58 o 
  -4   1   4       10.79       22.16     18.18 o 
  -3   1   4       83.32       74.53      9.48 o 
  -2   1   4       97.60       71.86      6.70 o 
  -1   1   4     6503.76     6433.42     44.77 o 
   0   1   4     1157.54     2297.34     13.49 o 
   1   1   4     6569.97     6443.80     19.98 o 
   2   1   4       98.17       79.83      9.79 o 
   3   1   4       81.77       77.62     13.03 o 
   4   1   4       10.88        3.64     13.86 o 
   5   1   4       25.27       29.42     31.16 o 
   6   1   4        1.77        6.30     39.14 o 
  -6   2   4        0.50      -12.05     28.26 o 
  -5   2   4       25.43       26.81     21.48 o 
  -4   2   4        8.80       17.57     18.65 o 
  -3   2   4       67.62       76.40     11.83 o 
  -2   2   4      675.03      735.67     11.61 o 
  -1   2   4     1046.19      872.74     27.66 o 
   0   2   4       41.05       95.85      7.03 o 
   1   2   4     1064.17      794.85     14.26 o 
   2   2   4      657.16      703.04     10.69 o 
   3   2   4       67.44       88.69     12.18 o 
   4   2   4        9.37       20.48     16.35 o 
   5   2   4       25.10       41.47     32.55 o 
  -5   3   4        1.34        1.10     29.95 o 
  -4   3   4       64.95       58.53     20.03 o 
  -3   3   4       62.96       42.73     28.71 o 
  -2   3   4     1066.02     1291.44     17.85 o 
  -1   3   4      595.11      642.66     25.63 o 
   0   3   4      547.76      356.87      4.79 o 
   1   3   4      585.00      585.47     15.51 o 
   2   3   4     1047.52     1324.34     14.11 o 
   3   3   4       61.09       54.91     12.50 o 
   4   3   4       64.06       43.66     16.57 o 
   5   3   4        1.30        5.65     45.45 o 
  -5   4   4       37.23       51.92     24.40 o 
  -4   4   4       38.91       17.93     20.31 o 
  -3   4   4      118.20      150.98     36.55 o 
  -2   4   4      237.84      246.57     18.82 o 
  -1   4   4      891.20      845.59     22.44 o 
   0   4   4      737.31      933.03      9.85 o 
   1   4   4      865.74      788.99     10.64 o 
   2   4   4      241.57      244.31     13.37 o 
   3   4   4      119.68      131.66     15.19 o 
   4   4   4       38.50       10.03     18.64 o 
   5   4   4       37.30       39.05     48.48 o 
  -5   5   4        0.21       -7.01     23.74 o 
  -4   5   4        9.32        3.05     12.02 o 
  -3   5   4       16.03       15.05     21.34 o 
  -2   5   4       83.36       63.59     14.90 o 
  -1   5   4      387.55      410.31     11.36 o 
   0   5   4       13.71       17.27      7.06 o 
   1   5   4      382.56      418.71      9.84 o 
   2   5   4       82.13       73.39     13.63 o 
   3   5   4       15.20        9.67     11.19 o 
   4   5   4        9.14        2.39     18.21 o 
   5   5   4        0.23      -44.81     48.25 o 
  -5   6   4        4.96       15.41     27.02 o 
  -4   6   4       17.04       -3.79     40.26 o 
  -3   6   4      130.72      106.44     24.31 o 
  -2   6   4       44.00       30.30     14.24 o 
  -1   6   4      180.71      222.66     11.51 o 
   0   6   4       93.34       89.30      7.32 o 
   1   6   4      184.86      241.65      8.26 o 
   2   6   4       44.72       66.19     24.56 o 
   3   6   4      129.16      116.94     15.90 o 
   4   6   4       17.06       23.28     39.64 o 
   5   6   4        5.10      -37.32     37.32 o 
  -5   7   4        0.41       33.47     36.40 o 
  -4   7   4       13.93       19.83     27.45 o 
  -3   7   4        1.14      -12.53     16.57 o 
  -2   7   4      102.72       74.31     16.12 o 
  -1   7   4      249.41      244.07     11.25 o 
   0   7   4      118.78      121.97      8.23 o 
   1   7   4      250.54      252.24     12.97 o 
   2   7   4      103.10      127.10     27.41 o 
   3   7   4        1.04        3.81     16.77 o 
   4   7   4       14.18       25.66     39.30 o 
   5   7   4        0.37       28.54     54.22 o 
  -4   8   4        3.74      -24.12     24.12 o 
  -3   8   4       30.99      -15.76     15.76 o 
  -2   8   4       71.50       68.93     14.11 o 
  -1   8   4       36.49       32.76     11.82 o 
   0   8   4      616.95      565.20     12.07 o 
   1   8   4       37.91       49.56     11.85 o 
   2   8   4       71.17      116.72     58.36 o 
   3   8   4       30.61      -13.05     73.46 o 
   4   8   4        3.80       29.85     40.30 o 
  -4   9   4        2.21       -4.19     11.51 o 
  -3   9   4        3.62       -1.35     18.76 o 
  -2   9   4       15.42        5.87     11.88 o 
  -1   9   4       97.16      108.63     13.23 o 
   0   9   4        2.30      -10.75     10.75 o 
   1   9   4       97.05       88.80     18.23 o 
   2   9   4       14.81       -5.64     22.45 o 
   3   9   4        3.70       26.13     34.35 o 
   4   9   4        2.22       21.65     45.04 o 
  -4  10   4        2.48      -28.90     32.86 o 
  -3  10   4        3.11        4.30     21.89 o 
  -2  10   4       14.49        9.73     13.93 o 
  -1  10   4        1.07        8.59     12.20 o 
   0  10   4       16.45        7.95     15.86 o 
   1  10   4        1.15        3.25     16.29 o 
   2  10   4       15.01        6.34     29.30 o 
   3  10   4        3.13       -2.81     39.52 o 
   4  10   4        2.45       12.13     49.12 o 
  -3  11   4        9.04       30.47     20.91 o 
  -2  11   4        9.37       16.55     14.16 o 
  -1  11   4       12.70        3.28      6.00 o 
   0  11   4        3.79       17.21     16.58 o 
   1  11   4       13.34       14.59     24.12 o 
   2  11   4        9.15       17.97     34.43 o 
   3  11   4        9.02       23.46     39.69 o 
  -3  12   4        4.24       -7.80     19.86 o 
  -2  12   4        0.60       -5.26     16.46 o 
  -1  12   4        0.13       -1.68     10.44 o 
   0  12   4        1.45        9.87     18.02 o 
   1  12   4        0.14        9.35     22.09 o 
   2  12   4        0.65      -14.41     26.62 o 
   3  12   4        4.20       40.25     43.37 o 
  -2  13   4        1.36        5.79     17.39 o 
  -1  13   4        0.87       25.24     19.78 o 
   0  13   4        0.08       18.42     20.35 o 
   1  13   4        0.90      -11.00     14.91 o 
   2  13   4        1.30       -3.62     37.68 o 
   1   0   5     1322.19     1169.34     13.64 o 
   2   0   5       45.37       46.70     11.76 o 
   3   0   5       86.84       73.44     12.63 o 
   4   0   5       42.83       64.39     20.87 o 
   5   0   5       11.21       24.70     22.97 o 
   6   0   5       10.84       35.10     38.51 o 
  -6   1   5        8.23       19.82     29.88 o 
  -5   1   5       17.68       -4.36     19.41 o 
  -4   1   5        2.36       11.20     21.68 o 
  -3   1   5       57.49       66.11      9.40 o 
  -2   1   5      557.20      611.50     14.41 o 
  -1   1   5      491.86      918.23     28.42 o 
   0   1   5       15.20        4.33      4.15 o 
   1   1   5      511.17      976.53     12.91 o 
   2   1   5      564.55      631.44     12.33 o 
   3   1   5       57.94       55.92     13.24 o 
   4   1   5        2.58        2.09     16.92 o 
   5   1   5       17.90       23.50     32.38 o 
   6   1   5        8.15        3.48     93.70 o 
  -5   2   5        2.82       17.53     21.56 o 
  -4   2   5       66.24       46.80     21.96 o 
  -3   2   5       23.34       28.88     11.64 o 
  -2   2   5      265.90      303.04      7.12 o 
  -1   2   5      560.61      528.16      7.73 o 
   0   2   5     4154.47     4533.42     14.83 o 
   1   2   5      546.91      516.27     11.57 o 
   2   2   5      266.65      352.62      9.72 o 
   3   2   5       23.35       27.45     12.12 o 
   4   2   5       67.92       67.03     16.75 o 
   5   2   5        2.85       -2.40     29.70 o 
  -5   3   5        2.81       -1.02     14.32 o 
  -4   3   5       23.63       12.77     21.21 o 
  -3   3   5       20.07       27.38     17.35 o 
  -2   3   5      629.15      577.56     36.95 o 
  -1   3   5      928.34      749.65     13.32 o 
   0   3   5      302.02      333.15      6.55 o 
   1   3   5      915.72      714.88     12.70 o 
   2   3   5      627.51      590.83     13.43 o 
   3   3   5       20.00       31.00     12.53 o 
   4   3   5       24.05       15.02     14.90 o 
   5   3   5        2.81        6.41     27.41 o 
  -5   4   5       30.44       58.40     24.02 o 
  -4   4   5        2.02        1.22     20.47 o 
  -3   4   5      127.96       81.63     28.30 o 
  -2   4   5        4.60        4.96     13.25 o 
  -1   4   5      511.42      604.27     17.76 o 
   0   4   5       67.82      110.09      4.69 o 
   1   4   5      512.48      599.11     13.33 o 
   2   4   5        4.34      -10.27     20.11 o 
   3   4   5      131.03      109.11     14.61 o 
   4   4   5        2.11        4.58     22.91 o 
   5   4   5       30.33       27.92     47.77 o 
  -5   5   5        7.42       43.79     25.32 o 
  -4   5   5       12.70        8.82     23.26 o 
  -3   5   5       55.77       79.54     21.97 o 
  -2   5   5      185.26      178.38     15.83 o 
  -1   5   5      388.57      329.39     13.23 o 
   0   5   5      836.94      931.09      9.83 o 
   1   5   5      393.09      341.44     10.87 o 
   2   5   5      192.61      182.39     13.89 o 
   3   5   5       55.67       81.55     14.85 o 
   4   5   5       12.63       -5.03     25.53 o 
   5   5   5        7.26       10.79     49.11 o 
  -5   6   5        1.35       30.70     26.64 o 
  -4   6   5        0.99        0.40     41.92 o 
  -3   6   5       32.73       12.12     33.73 o 
  -2   6   5        3.78       -0.13      9.89 o 
  -1   6   5       73.60       95.09     11.52 o 
   0   6   5      600.45      652.85     10.41 o 
   1   6   5       73.45       92.98     10.10 o 
   2   6   5        3.44        6.13     24.78 o 
   3   6   5       33.58       31.51     15.08 o 
   4   6   5        1.05       30.37     38.51 o 
   5   6   5        1.38      -29.25     54.61 o 
  -5   7   5        1.46      -12.89     30.45 o 
  -4   7   5        4.91        3.85     25.64 o 
  -3   7   5        3.08      -12.13     16.94 o 
  -2   7   5      270.98      268.23     13.97 o 
  -1   7   5       89.50       73.06     10.86 o 
   0   7   5      247.40      210.08      8.88 o 
   1   7   5       88.88       88.71      9.28 o 
   2   7   5      273.00      249.21     31.08 o 
   3   7   5        3.09        1.88     18.82 o 
   4   7   5        4.61        4.76     40.14 o 
   5   7   5        1.46        5.95     53.56 o 
  -4   8   5        8.06       17.57     28.71 o 
  -3   8   5        0.52       12.44     15.28 o 
  -2   8   5       96.29       95.45     13.92 o 
  -1   8   5       54.33       36.86     11.92 o 
   0   8   5       10.63       17.73      9.27 o 
   1   8   5       53.47       62.40     11.68 o 
   2   8   5       97.13      106.47     31.94 o 
   3   8   5        0.54        9.07     34.98 o 
   4   8   5        8.23       20.76     42.90 o 
  -4   9   5        0.92       29.20     31.90 o 
  -3   9   5       19.28       12.69     16.44 o 
  -2   9   5        7.29       20.96     18.11 o 
  -1   9   5       38.72       56.33     12.83 o 
   0   9   5        0.08       -4.15     11.94 o 
   1   9   5       36.32       26.80     22.23 o 
   2   9   5        7.48       30.48     22.80 o 
   3   9   5       19.45       24.72     36.38 o 
   4   9   5        0.86       20.13     43.96 o 
  -4  10   5        1.50       19.86     35.52 o 
  -3  10   5        3.71      -23.36     28.29 o 
  -2  10   5       68.14       67.01     13.07 o 
  -1  10   5       18.03       21.41     13.44 o 
   0  10   5       19.54       13.28     16.34 o 
   1  10   5       18.16       14.13     21.77 o 
   2  10   5       69.35       59.90     24.48 o 
   3  10   5        3.87       12.55     35.15 o 
   4  10   5        1.42        5.44     44.47 o 
  -3  11   5        0.30       10.13     42.33 o 
  -2  11   5       25.40       25.24     11.83 o 
  -1  11   5        4.21       11.73      8.91 o 
   0  11   5        4.00       -4.83     14.58 o 
   1  11   5        4.29       11.07     25.75 o 
   2  11   5       25.68       33.17     26.69 o 
   3  11   5        0.30      -26.00     38.72 o 
  -3  12   5        3.35        6.97     23.07 o 
  -2  12   5        0.90       13.20     16.06 o 
  -1  12   5        4.88      -14.45     14.45 o 
   0  12   5        2.81       20.96     18.54 o 
   1  12   5        5.02        4.58     24.31 o 
   3  12   5        3.51       13.70     46.28 o 
  -2  13   5        3.44        3.37     13.36 o 
  -1  13   5        4.17       12.41     19.70 o 
   0  13   5        5.75       -1.88     20.46 o 
   1  13   5        4.07      -16.98     16.98 o 
   2  13   5        3.50        7.27     49.55 o 
   0   0   6    10230.11     7724.48     27.61 o 
   1   0   6        1.51        0.76      2.54 o 
   2   0   6        5.20       -3.25     12.03 o 
   3   0   6        1.34       15.41     21.02 o 
   4   0   6        7.85        0.59     12.99 o 
   5   0   6       41.98       10.40     23.55 o 
  -5   1   6       14.91       -2.81     21.68 o 
  -4   1   6        6.62       12.33     21.23 o 
  -3   1   6       10.35        9.09      9.21 o 
  -2   1   6      539.72      471.59     12.41 o 
  -1   1   6      242.71      198.98      7.64 o 
   0   1   6      356.87       97.99      4.06 o 
   1   1   6      232.24      190.25     10.57 o 
   2   1   6      528.78      506.28     20.39 o 
   3   1   6        9.54       11.17     22.18 o 
   4   1   6        6.73       10.96     17.89 o 
   5   1   6       14.79       55.23     33.70 o 
  -5   2   6        2.08       35.30     20.92 o 
  -4   2   6       39.54       49.91     21.58 o 
  -3   2   6        7.17       -0.38      7.26 o 
  -2   2   6      105.45       88.81     10.85 o 
  -1   2   6     2759.62     2643.31     11.77 o 
   0   2   6        1.43       -3.32      3.33 o 
   1   2   6     2733.76     2676.82     18.56 o 
   2   2   6      109.74      101.82      9.67 o 
   3   2   6        7.67       10.72     11.32 o 
   4   2   6       39.33       56.65     18.68 o 
   5   2   6        2.11       11.90     23.97 o 
  -5   3   6        8.99       24.06     22.25 o 
  -4   3   6       50.49       52.53     23.08 o 
  -3   3   6        0.81        6.18     22.66 o 
  -2   3   6     1152.72     1167.84     51.91 o 
  -1   3   6     1402.48     1474.01     19.55 o 
   0   3   6     2234.97     1601.16      9.90 o 
   1   3   6     1412.12     1484.62     16.43 o 
   2   3   6     1164.84     1188.34     22.43 o 
   3   3   6        0.96       -6.01     12.27 o 
   4   3   6       49.58       73.76     18.49 o 
   5   3   6        8.93       -0.11     17.98 o 
  -5   4   6        2.43        5.89     24.58 o 
  -4   4   6        5.87       -2.57     20.36 o 
  -3   4   6       82.89       51.78     28.91 o 
  -2   4   6      182.00      157.57     27.96 o 
  -1   4   6      778.56      703.81     15.51 o 
   0   4   6      605.71      761.20      8.16 o 
   1   4   6      764.54      707.74     14.79 o 
   2   4   6      177.81      150.07     17.44 o 
   3   4   6       80.88       71.64     14.52 o 
   4   4   6        6.23       -5.28     21.78 o 
   5   4   6        2.41      -25.81     57.40 o 
  -5   5   6        4.67       30.18     25.50 o 
  -4   5   6       10.70        2.35      8.32 o 
  -3   5   6       46.46       30.89     28.28 o 
  -2   5   6      152.13      159.27     12.21 o 
  -1   5   6      174.66      169.37     10.75 o 
   0   5   6        9.42       15.94      6.53 o 
   1   5   6      183.46      192.34     11.26 o 
   2   5   6      155.11      137.25     24.55 o 
   3   5   6       46.87       12.79     14.36 o 
   4   5   6       10.57       27.50     22.11 o 
   5   5   6        4.69      -17.28     34.00 o 
  -5   6   6       16.66       32.86     26.28 o 
  -4   6   6        4.86       29.98     26.50 o 
  -3   6   6       68.35       57.08     22.49 o 
  -2   6   6        9.49       14.71     12.77 o 
  -1   6   6      303.44      302.30     12.71 o 
   0   6   6       10.12       28.39      8.11 o 
   1   6   6      309.66      314.16     12.87 o 
   2   6   6        8.93      -18.66     21.13 o 
   3   6   6       68.26       80.67     26.08 o 
   4   6   6        5.16        1.65     22.69 o 
   5   6   6       16.40       14.16     48.82 o 
  -5   7   6        1.59       31.29     34.65 o 
  -4   7   6        1.81        2.12     27.71 o 
  -3   7   6        6.04       -3.57     12.54 o 
  -2   7   6      180.75      185.88     13.48 o 
  -1   7   6       91.92       89.67     12.91 o 
   0   7   6      424.05      474.06     11.52 o 
   1   7   6       92.60       72.71      8.35 o 
   2   7   6      180.37      159.05     28.55 o 
   3   7   6        5.61       22.47     19.66 o 
   4   7   6        1.89       -7.28     45.31 o 
   5   7   6        1.54      -25.62     47.04 o 
  -4   8   6        7.17       16.20     26.90 o 
  -3   8   6        0.57       -6.47     17.31 o 
  -2   8   6       52.64       34.29     13.50 o 
  -1   8   6      115.93      133.30     11.15 o 
   0   8   6      157.55      111.48     18.31 o 
   1   8   6      115.11      146.28     14.99 o 
   2   8   6       51.94       50.94     30.74 o 
   3   8   6        0.62      -16.04     42.35 o 
   4   8   6        7.14       -3.30     41.07 o 
  -4   9   6        3.09       -2.19     10.87 o 
  -3   9   6       25.83        6.41     11.39 o 
  -2   9   6        4.55        8.05     17.95 o 
  -1   9   6       44.47       30.73     13.03 o 
   0   9   6       22.13        3.79     12.50 o 
   1   9   6       42.63       35.32     21.83 o 
   2   9   6        4.66       -2.01     16.97 o 
   3   9   6       25.95       26.02     37.14 o 
   4   9   6        3.11       15.27     43.19 o 
  -4  10   6        2.38       25.08     30.81 o 
  -3  10   6        4.27      -25.71     25.71 o 
  -2  10   6        9.38        3.76     11.69 o 
  -1  10   6       32.91       42.87     13.44 o 
   0  10   6       13.46      -14.70     19.60 o 
   1  10   6       32.84       44.89     22.28 o 
   3  10   6        4.33        5.67     38.94 o 
   4  10   6        2.35        2.17     48.85 o 
  -3  11   6        0.06        3.39      9.23 o 
  -2  11   6        5.65       -2.83     12.41 o 
  -1  11   6       45.00       47.86     14.86 o 
   0  11   6        0.35      -16.44     16.44 o 
   1  11   6       44.42       82.08     25.00 o 
   2  11   6        5.72       21.34     40.47 o 
   3  11   6        0.03        4.11     38.01 o 
  -2  12   6        0.81       -0.33     12.22 o 
  -1  12   6        0.00        0.98     10.73 o 
   0  12   6        1.01        6.64     21.81 o 
   1  12   6        0.00        1.35     27.09 o 
   2  12   6        0.84      -11.27     46.09 o 
  -1  13   6        3.20       18.61     25.67 o 
   0  13   6        0.04       -8.26     24.49 o 
   1  13   6        3.13       -3.39     23.34 o 
   1   0   7     2963.48     2476.13     30.52 o 
   2   0   7       48.33       68.19     12.87 o 
   3   0   7       18.43       19.93     16.54 o 
   4   0   7       25.77       11.55     21.20 o 
   5   0   7        0.01       10.06     18.82 o 
  -5   1   7        8.49       41.98     19.87 o 
  -4   1   7       63.33       66.97     21.67 o 
  -3   1   7       30.96       34.21     14.59 o 
  -2   1   7      473.15      466.69     12.48 o 
  -1   1   7      424.39      455.63      8.49 o 
   0   1   7      775.22      931.22     10.34 o 
   1   1   7      430.17      457.90      9.60 o 
   2   1   7      466.62      490.24     15.32 o 
   3   1   7       31.40       45.19     16.58 o 
   4   1   7       64.31       34.95     21.78 o 
   5   1   7        8.52       -7.71     30.23 o 
  -5   2   7        6.33      -10.90     18.21 o 
  -4   2   7        7.79       -4.79     51.43 o 
  -3   2   7      122.01      134.07     14.41 o 
  -2   2   7       66.56       54.69      6.94 o 
  -1   2   7     1828.02     1772.48      9.70 o 
   0   2   7     3382.54     3557.06     10.74 o 
   1   2   7     1835.10     1787.23     28.01 o 
   2   2   7       67.09       79.34      8.97 o 
   3   2   7      119.12      132.53     15.11 o 
   4   2   7        7.14       -2.23     18.79 o 
   5   2   7        6.43       34.33     25.30 o 
  -5   3   7       16.67       32.93     23.08 o 
  -4   3   7       14.43        4.70     22.49 o 
  -3   3   7       62.21       70.88     19.43 o 
  -2   3   7      287.53      291.57     10.74 o 
  -1   3   7      775.39      818.24      9.66 o 
   0   3   7      268.99      361.27      5.63 o 
   1   3   7      794.35      890.34     15.24 o 
   2   3   7      291.05      273.57     20.39 o 
   3   3   7       62.07       77.95     12.59 o 
   4   3   7       14.56        8.10     16.45 o 
   5   3   7       16.50       -0.56     40.94 o 
  -5   4   7        8.14        0.95     29.51 o 
  -4   4   7        1.91       -2.89     14.23 o 
  -3   4   7       26.70       45.52     19.47 o 
  -2   4   7       49.11       25.56     10.22 o 
  -1   4   7       51.39       49.79     12.22 o 
   0   4   7      439.26      468.42      8.51 o 
   1   4   7       49.60       56.89     12.36 o 
   3   4   7       25.40       20.87     19.05 o 
   4   4   7        1.99       -5.14     19.78 o 
   5   4   7        8.20       24.24     28.36 o 
  -5   5   7        3.96       25.37     25.99 o 
  -4   5   7        6.95       -4.56     14.00 o 
  -3   5   7       74.32       63.68     29.25 o 
  -2   5   7      362.40      341.94     19.44 o 
  -1   5   7      815.35      761.92     13.69 o 
   0   5   7      621.87      627.79      9.07 o 
   1   5   7      825.43      781.47     16.77 o 
   3   5   7       72.42       88.71     20.26 o 
   4   5   7        6.78       26.45     23.16 o 
   5   5   7        3.80      -18.56     45.59 o 
  -5   6   7        3.94        5.18     22.47 o 
  -4   6   7        9.04       14.27     21.17 o 
  -3   6   7       60.16       64.65     19.25 o 
  -2   6   7       22.95       33.98     12.96 o 
  -1   6   7       39.56       29.82     12.17 o 
   0   6   7      112.29      123.70      9.02 o 
   1   6   7       40.71       57.80     25.61 o 
   3   6   7       61.21       44.29     19.86 o 
   4   6   7        9.46       -2.93     16.75 o 
   5   6   7        3.85      -40.37     40.37 o 
  -5   7   7        1.70       53.14     31.37 o 
  -4   7   7        7.33       16.57     27.32 o 
  -3   7   7        8.00        3.68     16.81 o 
  -2   7   7        2.24        2.66      5.10 o 
  -1   7   7      130.62      117.34     15.32 o 
   0   7   7       18.92        5.35     11.81 o 
   1   7   7      133.77      108.72     13.89 o 
   2   7   7        2.22        3.34     31.30 o 
   3   7   7        7.86       36.45     19.62 o 
   4   7   7        7.26        8.55     40.15 o 
   5   7   7        1.71       -8.37     36.18 o 
  -4   8   7        0.24        4.77     24.31 o 
  -3   8   7        8.28       26.03     21.39 o 
  -2   8   7       21.91       11.59     13.32 o 
  -1   8   7       20.80        3.08     12.79 o 
   0   8   7       63.98       38.58     13.43 o 
   1   8   7       21.95       32.22     14.97 o 
   2   8   7       21.31        1.47     18.75 o 
   3   8   7        8.51      -24.23     36.96 o 
   4   8   7        0.24       41.20     38.71 o 
  -4   9   7        7.04       -3.74     20.88 o 
  -3   9   7        2.23      -10.51     13.49 o 
  -2   9   7        6.97        3.91     15.33 o 
  -1   9   7       90.91       99.10     13.29 o 
   0   9   7       11.18       20.12     15.13 o 
   1   9   7       93.91      123.06     22.31 o 
   2   9   7        6.70       -9.74     14.80 o 
   3   9   7        2.16        1.85     34.34 o 
   4   9   7        7.14       38.16     43.04 o 
  -4  10   7        1.77       24.45     50.08 o 
  -3  10   7        2.69       -7.02     19.78 o 
  -2  10   7       34.18       34.96     13.10 o 
  -1  10   7        2.53        1.73     10.55 o 
   0  10   7       10.30       17.62     17.15 o 
   1  10   7        2.58       -0.48     19.89 o 
   2  10   7       33.61       32.54     37.79 o 
   4  10   7        1.75        2.53     46.62 o 
  -3  11   7        2.43       38.51     40.70 o 
  -2  11   7        5.87       -2.09     12.61 o 
  -1  11   7        8.82        6.27     12.15 o 
   0  11   7       20.54       10.79     19.75 o 
   1  11   7        8.56       -6.69     23.05 o 
   2  11   7        5.53      -43.67     43.67 o 
  -2  12   7        5.19        5.37     10.02 o 
  -1  12   7        2.34        1.58     14.38 o 
   0  12   7        0.26       -2.78     13.70 o 
   1  12   7        2.46        6.25     16.30 o 
  -1  13   7        0.71       16.67     26.74 o 
   0  13   7        0.17      -27.14     28.63 o 
   1  13   7        0.66       -0.09      3.99 o 
   0   0   8     1541.62     1418.55     19.51 o 
   1   0   8      109.28      101.38      7.68 o 
   2   0   8      228.51      242.35     14.64 o 
   3   0   8        9.72       17.69     17.01 o 
   4   0   8        0.55        3.05      7.51 o 
   5   0   8        0.19       12.54     24.41 o 
  -5   1   8       13.14       35.84     25.29 o 
  -4   1   8        5.35      -14.52     14.52 o 
  -3   1   8      192.62      168.90     15.64 o 
  -2   1   8      429.22      511.79     15.53 o 
  -1   1   8       84.64       88.30      7.55 o 
   0   1   8     1984.91     1407.35      7.59 o 
   1   1   8       79.48       70.10      8.72 o 
   2   1   8      433.88      492.18     18.51 o 
   3   1   8      191.52      207.73     22.96 o 
   4   1   8        5.44       25.00     21.10 o 
   5   1   8       13.18        7.92     24.91 o 
  -5   2   8        5.23       25.89     25.81 o 
  -4   2   8       11.83       -0.50     21.19 o 
  -3   2   8      101.50      102.97     18.04 o 
  -2   2   8      125.79       73.09     13.50 o 
  -1   2   8     1105.40     1178.28     10.99 o 
   0   2   8     2854.49     2515.55     10.71 o 
   1   2   8     1080.18     1189.87     15.67 o 
   2   2   8      125.99       83.66     11.59 o 
   3   2   8       99.17      101.18     18.15 o 
   4   2   8       11.56       38.91     21.92 o 
   5   2   8        4.95      -10.17     15.85 o 
  -5   3   8        6.01       25.19     23.03 o 
  -4   3   8       45.58       45.15     22.50 o 
  -3   3   8       68.04       92.26     19.76 o 
  -2   3   8      231.42      249.76      7.92 o 
  -1   3   8      143.03      201.04      8.46 o 
   0   3   8      216.64      147.74      5.46 o 
   1   3   8      139.81      151.81     16.70 o 
   2   3   8      225.73      211.36     44.30 o 
   3   3   8       68.73      113.29     18.85 o 
   4   3   8       46.23       72.07     22.32 o 
   5   3   8        6.04        9.37     32.24 o 
  -5   4   8        7.35       -0.06     24.77 o 
  -4   4   8       39.28       45.00     23.81 o 
  -3   4   8       88.23       75.20     24.95 o 
  -2   4   8       86.88       62.10      9.23 o 
  -1   4   8       95.04       77.68     12.46 o 
   0   4   8      484.11      404.74      9.23 o 
   1   4   8       99.85       86.23     21.26 o 
   3   4   8       90.12       68.72     26.23 o 
   4   4   8       39.77       60.25     29.58 o 
   5   4   8        7.34       -0.97      3.93 o 
  -5   5   8       12.74       22.86     26.91 o 
  -4   5   8       17.84        0.21     13.46 o 
  -3   5   8       13.32       41.63     26.99 o 
  -2   5   8       50.34       48.26     11.99 o 
  -1   5   8      420.20      468.36     16.12 o 
   0   5   8       39.15       32.40      7.19 o 
   1   5   8      421.51      511.66     16.21 o 
   3   5   8       13.34       19.32     26.42 o 
   4   5   8       17.54       24.04     29.07 o 
  -5   6   8        5.71       26.22     27.72 o 
  -4   6   8        4.28       11.59     18.31 o 
  -3   6   8       21.49        3.41     27.59 o 
  -2   6   8       17.04       17.47     12.95 o 
  -1   6   8      255.10      334.54     12.39 o 
   0   6   8      493.95      646.98     13.88 o 
   1   6   8      254.97      339.59     24.79 o 
   3   6   8       21.73       34.69     25.58 o 
   4   6   8        4.19       38.99     30.16 o 
  -4   7   8       19.27       65.97     22.78 o 
  -3   7   8        5.93       -4.55      7.81 o 
  -2   7   8        5.28       24.21     14.56 o 
  -1   7   8      146.09      124.64     12.27 o 
   0   7   8      223.39      292.60     22.71 o 
   1   7   8      143.67      146.31     14.66 o 
   2   7   8        5.71       18.66     32.34 o 
   3   7   8        6.03       -0.53     15.54 o 
  -4   8   8        4.49       -5.31     28.72 o 
  -3   8   8        6.38        7.05     22.56 o 
  -2   8   8       12.61       22.77     14.97 o 
  -1   8   8       26.79       17.84     13.20 o 
   0   8   8       20.94       21.16     13.77 o 
   1   8   8       27.10       25.67     15.69 o 
   2   8   8       13.18       10.32     32.87 o 
  -4   9   8        2.67        5.60     28.86 o 
  -3   9   8        8.20       34.36     29.86 o 
  -2   9   8        2.61       11.19     16.18 o 
  -1   9   8      169.45      175.34     14.05 o 
   0   9   8      108.79       86.46     15.51 o 
   1   9   8      170.88      229.37     23.17 o 
   2   9   8        2.39        9.05     35.16 o 
  -3  10   8        2.91       33.46     27.17 o 
  -2  10   8        0.22       11.98     11.66 o 
  -1  10   8       16.69        5.52     13.41 o 
   0  10   8      113.08      114.24     20.81 o 
   1  10   8       15.28        4.37     26.89 o 
   2  10   8        0.20      -10.60     30.63 o 
  -3  11   8        3.39      -19.56     50.64 o 
  -2  11   8        3.23        1.47     11.87 o 
  -1  11   8        0.51       -3.39     11.40 o 
   0  11   8       21.36       17.79     20.87 o 
   1  11   8        0.54      -17.96     23.60 o 
   2  11   8        3.23      -41.01     41.01 o 
  -2  12   8        2.63       16.81     17.80 o 
  -1  12   8        0.31       -3.16     16.45 o 
   0  12   8        8.96       15.33     19.03 o 
   1  12   8        0.31       -5.60     12.36 o 
  -1  13   8        2.42       15.66     25.98 o 
   0  13   8        4.14       28.92     23.15 o 
   1  13   8        2.48       34.40     32.83 o 
   1   0   9      603.96      608.95     10.16 o 
   2   0   9        0.03       -9.88     16.80 o 
   3   0   9       22.27       39.19     17.40 o 
   4   0   9       53.33       55.65     17.60 o 
   5   0   9        0.09       -9.24     17.98 o 
  -5   1   9        6.00        3.62     32.53 o 
  -4   1   9       18.33        2.43     17.74 o 
  -3   1   9       17.46       15.11     16.65 o 
  -2   1   9      108.40      101.31     12.15 o 
  -1   1   9     1035.39      937.26     11.45 o 
   0   1   9     1254.25     1442.62      9.26 o 
   1   1   9     1026.26      966.02     12.30 o 
   2   1   9      105.69       91.94     13.24 o 
   3   1   9       16.98       29.87     17.77 o 
   4   1   9       18.71       25.22     20.93 o 
   5   1   9        5.88       25.82     26.53 o 
  -5   2   9        0.60        6.77     37.19 o 
  -4   2   9       70.14       53.64     21.58 o 
  -3   2   9       25.34       23.42     16.03 o 
  -2   2   9       22.56       28.11      7.73 o 
  -1   2   9      367.56      273.70      8.84 o 
   0   2   9      625.62      589.62      8.31 o 
   1   2   9      370.67      298.75     13.01 o 
   2   2   9       21.54       16.61      8.76 o 
   3   2   9       26.50       40.00     17.86 o 
   4   2   9       70.10       58.00     21.72 o 
   5   2   9        0.64        7.49     33.61 o 
  -5   3   9        5.13      -13.79     18.10 o 
  -4   3   9       48.28       30.05     23.25 o 
  -3   3   9       88.00       78.96     21.20 o 
  -2   3   9       87.79       88.06     11.04 o 
  -1   3   9      456.06      518.78     11.06 o 
   0   3   9     1207.29     1380.15      8.60 o 
   1   3   9      442.31      476.14     27.48 o 
   2   3   9       84.88      110.29     20.98 o 
   3   3   9       86.56       93.69     26.74 o 
   4   3   9       49.75       45.34     22.53 o 
   5   3   9        5.13       -1.79      5.46 o 
  -5   4   9        9.20       35.89     25.14 o 
  -4   4   9       53.95       30.72     24.30 o 
  -3   4   9      131.13      115.63     22.92 o 
  -2   4   9        6.93       11.94      6.58 o 
  -1   4   9       56.41       71.15     10.12 o 
   0   4   9      366.47      338.52      9.76 o 
   1   4   9       56.47       51.44     20.24 o 
   3   4   9      132.57      107.21     27.69 o 
   4   4   9       53.99       62.21     29.60 o 
   5   4   9        9.17       30.74     36.20 o 
  -5   5   9        6.12       46.21     26.49 o 
  -4   5   9        5.57        9.34     37.57 o 
  -3   5   9       44.09       71.49     26.06 o 
  -2   5   9        0.56       -9.18     11.22 o 
  -1   5   9       82.70       50.44     14.58 o 
   0   5   9       28.70       34.08      8.16 o 
   1   5   9       79.14       55.07      7.62 o 
   3   5   9       44.21       39.51     26.04 o 
   4   5   9        5.75       49.79     29.64 o 
  -5   6   9        7.49        0.79     24.28 o 
  -4   6   9       24.65       21.18     26.85 o 
  -3   6   9       44.14       64.55     21.30 o 
  -2   6   9        2.38        4.10     16.64 o 
  -1   6   9       44.53       25.26     10.11 o 
   0   6   9      241.03      287.26     13.13 o 
   1   6   9       43.96       13.20     15.42 o 
   2   6   9        2.32        0.71    120.17 o 
   3   6   9       43.25       63.72     25.71 o 
   4   6   9       24.51       39.57     31.22 o 
  -4   7   9       11.64        3.05     11.28 o 
  -3   7   9        4.78       -2.49     26.90 o 
  -2   7   9       36.98       49.42     14.48 o 
  -1   7   9       17.51       35.87     14.70 o 
   0   7   9      338.03      311.09     26.84 o 
   1   7   9       16.30        7.59     16.94 o 
   2   7   9       36.55       17.37     30.94 o 
   3   7   9        4.97       -8.19     17.10 o 
   4   7   9       12.25      -19.47     58.12 o 
  -4   8   9       10.83       17.52     22.38 o 
  -3   8   9        1.22       14.09     22.36 o 
  -2   8   9        8.09       27.90     14.90 o 
  -1   8   9       22.96       18.56     11.37 o 
   0   8   9       89.64       93.04     14.38 o 
   1   8   9       22.50       33.83     18.16 o 
   2   8   9        8.00       38.70     31.98 o 
  -4   9   9        0.81        1.88     28.27 o 
  -3   9   9       11.01       -8.42     18.58 o 
  -2   9   9        0.62       -5.07     15.96 o 
  -1   9   9       70.22       89.65     16.23 o 
   0   9   9       94.27      115.86     20.83 o 
   1   9   9       69.09      122.48     22.45 o 
   2   9   9        0.61      -32.80     32.80 o 
  -3  10   9        0.38       12.03     25.25 o 
  -2  10   9        3.77       13.52     14.73 o 
  -1  10   9        0.83        6.33      9.29 o 
   0  10   9        0.14       17.34     23.57 o 
   1  10   9        0.77        9.57     28.88 o 
   2  10   9        3.86      -31.65     31.65 o 
  -3  11   9        0.97        0.57     21.01 o 
  -2  11   9        3.61       11.92     18.28 o 
  -1  11   9       26.95       10.67     13.20 o 
   0  11   9        3.94        1.50     20.61 o 
   1  11   9       27.79       26.49     25.71 o 
   2  11   9        3.55      -27.90     61.43 o 
  -2  12   9        0.97       17.42     24.90 o 
  -1  12   9        0.91      -17.79     18.03 o 
   0  12   9       17.24        6.53     13.80 o 
   1  12   9        0.87      -14.40     18.96 o 
   2  12   9        0.95       19.92     47.00 o 
  -1  13   9        5.34       22.48     30.40 o 
   0  13   9        1.49       23.50     31.27 o 
   1  13   9        5.40       13.60     15.56 o 
   0   0  10      737.94      743.38     11.68 o 
   1   0  10      142.75      137.72      8.78 o 
   2   0  10       62.01       32.76     11.75 o 
   3   0  10        8.91       16.97     15.35 o 
   4   0  10       95.04       88.29     18.66 o 
   5   0  10        0.10       10.70     22.95 o 
  -5   1  10        0.46       24.35     24.74 o 
  -4   1  10        9.76       13.68     17.75 o 
  -3   1  10      103.87      121.38     16.51 o 
  -2   1  10      171.79      163.19     12.61 o 
  -1   1  10      196.99      166.06      8.82 o 
   1   1  10      198.68      183.14     13.40 o 
   2   1  10      170.40      173.02     15.54 o 
   3   1  10      105.96      119.78     18.35 o 
   4   1  10        9.68       30.95     22.51 o 
   5   1  10        0.46       11.40     20.58 o 
  -5   2  10        6.96        8.89     26.17 o 
  -4   2  10       14.32       21.68     25.12 o 
  -3   2  10       27.45       12.79     16.06 o 
  -2   2  10       30.51       14.69     12.10 o 
  -1   2  10      558.31      585.79     10.13 o 
   0   2  10       16.84       35.16      4.23 o 
   1   2  10      566.87      602.59     14.87 o 
   2   2  10       31.39        4.51     14.71 o 
   3   2  10       29.70       51.12     19.25 o 
   4   2  10       14.26       27.35     21.62 o 
   5   2  10        7.11       25.34     26.53 o 
  -5   3  10        2.02       -3.95     31.50 o 
  -4   3  10        7.94       13.64     23.17 o 
  -3   3  10       57.49       67.16     16.53 o 
  -2   3  10        0.04       -5.69      8.40 o 
  -1   3  10      255.50      278.91      9.30 o 
   0   3  10      261.45      246.12      6.34 o 
   1   3  10      261.87      282.91     15.37 o 
   2   3  10        0.09       13.72     21.53 o 
   3   3  10       58.11       55.81     25.27 o 
   4   3  10        8.18        0.43     22.38 o 
   5   3  10        2.05       11.93     26.62 o 
  -5   4  10        2.04       -1.15     24.42 o 
  -4   4  10       31.40        1.31     17.98 o 
  -3   4  10       40.59       45.79     20.61 o 
  -2   4  10       20.46        1.37     12.50 o 
  -1   4  10        6.57       -0.11     10.40 o 
   0   4  10        5.25       -3.56      5.82 o 
   1   4  10        5.97       -2.51      4.35 o 
   2   4  10       21.28       27.21     21.38 o 
   3   4  10       40.96       19.51     25.88 o 
   4   4  10       31.40       36.44     29.72 o 
   5   4  10        2.05       37.37     38.06 o 
  -5   5  10        2.29       25.98     26.72 o 
  -4   5  10       62.64       60.84     25.45 o 
  -3   5  10       29.28       30.18     21.19 o 
  -2   5  10       59.03       84.88     13.12 o 
  -1   5  10       28.29       24.75     10.29 o 
   0   5  10        2.52        4.29      7.65 o 
   1   5  10       28.82       23.00     10.81 o 
   3   5  10       29.41       51.14     27.17 o 
   4   5  10       62.70       71.80     30.33 o 
   5   5  10        2.30       -7.70     93.87 o 
  -5   6  10        2.46      -16.82     46.73 o 
  -4   6  10        8.52       17.00     26.91 o 
  -3   6  10       18.84       21.71     21.16 o 
  -2   6  10        4.18       -0.37      7.22 o 
  -1   6  10      225.03      230.63     12.49 o 
   0   6  10       53.71       57.52     12.62 o 
   1   6  10      221.47      269.80     17.70 o 
   2   6  10        4.11        4.97     30.77 o 
   3   6  10       17.85       23.09     26.65 o 
   4   6  10        8.61       35.13     32.44 o 
  -4   7  10        6.64       14.38     25.39 o 
  -3   7  10        3.76        8.12     21.85 o 
  -2   7  10       20.51       24.70     17.28 o 
  -1   7  10       21.46       29.67     12.73 o 
   0   7  10        1.13       -5.22     11.67 o 
   1   7  10       21.49       23.67     17.32 o 
   2   7  10       20.93       32.68     31.83 o 
   3   7  10        3.85       -3.21     76.17 o 
   4   7  10        6.71       16.00     31.12 o 
  -4   8  10        3.03       14.10     23.71 o 
  -3   8  10        9.14      -15.63     31.36 o 
  -2   8  10        2.35       -0.59      8.30 o 
  -1   8  10       44.30       46.00     13.30 o 
   0   8  10        1.90       12.98     16.86 o 
   1   8  10       44.37       51.14     17.98 o 
   2   8  10        2.25       26.49     32.17 o 
  -4   9  10        0.81      -29.37     29.37 o 
  -3   9  10        2.26        1.24     23.22 o 
  -2   9  10       10.71       12.50     15.86 o 
  -1   9  10       26.79       19.64     19.03 o 
   0   9  10       11.10       17.96     20.14 o 
   1   9  10       26.36       -0.92     29.01 o 
   2   9  10       10.41       19.14     34.65 o 
  -3  10  10        2.69       23.02     24.40 o 
  -2  10  10        1.17       -0.16     15.63 o 
  -1  10  10       18.15        2.25     14.33 o 
   0  10  10      111.11      108.51     23.12 o 
   1  10  10       18.26       14.95     31.85 o 
   2  10  10        1.21      -22.56     26.63 o 
  -3  11  10        0.92      -44.68     47.87 o 
  -2  11  10        0.54       18.42     20.54 o 
  -1  11  10       12.19        7.73     13.05 o 
   0  11  10       21.37        0.49     20.22 o 
   1  11  10       12.65       -6.02     29.74 o 
   2  11  10        0.54       24.24     40.25 o 
  -2  12  10        3.74       24.49     18.96 o 
  -1  12  10        5.52        3.75     20.47 o 
   0  12  10        0.09        2.17     12.25 o 
   1  12  10        5.34      -18.72     19.07 o 
   2  12  10        3.74       98.21     49.89 o 
   0  13  10        6.76      -11.43     21.95 o 
   1   0  11        3.04        8.81      8.58 o 
   2   0  11        2.40       -0.25     13.49 o 
   3   0  11       12.22      -13.09     17.84 o 
   4   0  11        0.84      -12.46     17.28 o 
   5   0  11        0.00       -0.73     17.23 o 
  -5   1  11        0.93       16.11     32.46 o 
  -4   1  11        6.89       14.85     22.51 o 
  -3   1  11       78.28       55.92     17.17 o 
  -2   1  11       18.39       13.84     12.74 o 
  -1   1  11      161.63      164.44      8.90 o 
   0   1  11      461.63      433.36      5.96 o 
   1   1  11      155.66      178.71     12.37 o 
   2   1  11       18.84        8.93     14.78 o 
   3   1  11       76.81       53.52     19.76 o 
   4   1  11        6.75       -3.46     12.42 o 
   5   1  11        0.98      -14.94     24.64 o 
  -5   2  11        1.96        4.84     28.47 o 
  -4   2  11       58.28       53.91     17.98 o 
  -3   2  11       26.08       23.21     17.46 o 
  -2   2  11      138.22      125.58     15.00 o 
  -1   2  11       42.22       46.63      8.61 o 
   0   2  11       50.18       33.82      4.64 o 
   1   2  11       41.90       39.97     12.49 o 
   2   2  11      134.56      112.77     15.78 o 
   3   2  11       26.72       35.21     22.82 o 
   4   2  11       57.31       53.77     21.27 o 
   5   2  11        1.91       11.67     26.72 o 
  -5   3  11        4.28        3.98     37.35 o 
  -4   3  11       55.87       31.68     27.62 o 
  -3   3  11       23.73       11.32     18.89 o 
  -2   3  11      130.11      142.83     17.64 o 
  -1   3  11      144.15      139.78      9.18 o 
   0   3  11      548.20      500.80      7.34 o 
   1   3  11      144.15      137.58      7.84 o 
   2   3  11      128.37      148.41     16.99 o 
   3   3  11       23.56       27.18     27.83 o 
   4   3  11       54.67       41.53     30.53 o 
   5   3  11        4.31       -9.24     50.81 o 
  -5   4  11        1.46      -19.90     37.10 o 
  -4   4  11       14.51       24.04     25.46 o 
  -3   4  11       57.28       70.92     21.78 o 
  -2   4  11       19.93       27.86     13.44 o 
  -1   4  11      216.59      222.98      9.07 o 
   0   4  11       79.89       90.19      7.95 o 
   1   4  11      218.05      245.79     12.29 o 
   2   4  11       19.45       32.08     24.41 o 
   3   4  11       56.72       69.55     27.47 o 
   4   4  11       14.21       46.56     31.69 o 
   5   4  11        1.50       -9.63     32.48 o 
  -5   5  11        1.84       10.62     41.55 o 
  -4   5  11        2.64       35.85     25.56 o 
  -3   5  11       13.46       -2.48     19.02 o 
  -2   5  11        1.64        1.16      2.70 o 
  -1   5  11        6.09        8.15      7.98 o 
   0   5  11      630.00      610.31     10.21 o 
   1   5  11        5.67       17.59     11.44 o 
   2   5  11        1.75        9.30     26.25 o 
   3   5  11       13.74       19.78     27.58 o 
   4   5  11        2.50       -1.97     15.82 o 
   5   5  11        1.86        5.29     39.47 o 
  -4   6  11        1.26       -2.34     24.90 o 
  -3   6  11        1.30        6.72     26.70 o 
  -2   6  11        0.27      -15.95     17.97 o 
  -1   6  11       22.47       20.21     10.36 o 
   0   6  11      355.39      377.24     16.98 o 
   1   6  11       24.43       11.13     21.56 o 
   2   6  11        0.27        0.10      2.93 o 
   3   6  11        1.45      -16.42     27.59 o 
   4   6  11        1.26       16.80     31.37 o 
  -4   7  11       35.02       33.31     27.49 o 
  -3   7  11        5.92        2.46     19.01 o 
  -2   7  11       63.00       58.76     17.21 o 
  -1   7  11       79.54       72.72     13.34 o 
   0   7  11        2.15        8.72     17.41 o 
   1   7  11       78.05       75.52     18.04 o 
   2   7  11       63.97      117.80     31.45 o 
   3   7  11        5.88       39.96     29.35 o 
   4   7  11       34.56       51.96     31.90 o 
  -4   8  11        7.33       13.28     24.73 o 
  -3   8  11        3.02      -11.83     22.35 o 
  -2   8  11        0.18       -8.07     13.02 o 
  -1   8  11       23.13       28.13     13.29 o 
   0   8  11      355.93      453.70     16.78 o 
   1   8  11       24.17       51.15     31.46 o 
   2   8  11        0.16       40.27     32.69 o 
   4   8  11        7.19       28.78     34.63 o 
  -3   9  11        1.06        0.48     26.17 o 
  -2   9  11        0.55       14.91     15.74 o 
  -1   9  11       11.65        3.86     12.80 o 
   0   9  11        0.07        9.98     21.03 o 
   1   9  11       11.87       -3.67     27.08 o 
   2   9  11        0.56       14.92     34.28 o 
  -3  10  11        5.49        3.08     23.46 o 
  -2  10  11        0.35        8.86     17.75 o 
  -1  10  11        9.81       18.32     18.32 o 
   0  10  11       10.26       -1.22     20.60 o 
   1  10  11        9.91       54.79     32.40 o 
   2  10  11        0.31      -29.99     31.43 o 
  -2  11  11        5.06       16.17     19.89 o 
  -1  11  11       11.92        7.57     15.12 o 
   0  11  11        8.53        9.84     12.67 o 
   1  11  11       11.44      -22.07     34.62 o 
   2  11  11        5.15       10.90     43.40 o 
  -1  12  11       13.77       -3.18     18.59 o 
   0  12  11       12.06      -12.24     47.90 o 
   1  12  11       13.81       -8.52     25.22 o 
   0   0  12       36.86       37.13      7.80 o 
   1   0  12      204.03      195.09      9.74 o 
   2   0  12        3.28        8.02     13.52 o 
   3   0  12      239.66      291.17     18.65 o 
   4   0  12       18.92       15.13     19.08 o 
   5   0  12        1.56        7.89     19.95 o 
  -5   1  12        1.74       16.61     32.07 o 
  -4   1  12        9.08        3.88     19.05 o 
  -3   1  12       31.59       18.44     17.46 o 
  -2   1  12      137.52      160.62     13.91 o 
  -1   1  12       28.78       20.55      8.81 o 
   0   1  12      325.45      280.45      5.90 o 
   1   1  12       29.67       26.90      9.26 o 
   2   1  12      131.19      158.58     13.41 o 
   3   1  12       31.03       32.65     19.90 o 
   4   1  12        9.37        9.68     25.57 o 
   5   1  12        1.77       18.12     21.68 o 
  -5   2  12        0.30       10.06     38.68 o 
  -4   2  12       14.06       19.19     18.80 o 
  -3   2  12      254.17      215.37     21.91 o 
  -2   2  12       17.02       -2.24     13.65 o 
  -1   2  12      301.19      346.80      9.17 o 
   0   2  12       12.42        9.70      4.29 o 
   1   2  12      299.38      351.72     12.17 o 
   2   2  12       17.11       -4.94     14.35 o 
   3   2  12      255.89      202.94     25.43 o 
   4   2  12       14.22      -23.70     27.30 o 
   5   2  12        0.28        0.82     25.23 o 
  -5   3  12        3.81        6.22     46.64 o 
  -4   3  12       14.91      -10.92     23.35 o 
  -3   3  12       26.91        3.94     19.04 o 
  -2   3  12       21.02        4.66     13.55 o 
  -1   3  12      304.87      301.05      9.44 o 
   0   3  12       29.04       34.26      6.32 o 
   1   3  12      305.89      308.62      9.18 o 
   2   3  12       21.56       18.56     17.13 o 
   3   3  12       26.86      -15.01     25.57 o 
   4   3  12       15.02        8.69     29.49 o 
   5   3  12        3.79       25.12     38.20 o 
  -5   4  12        1.64      -15.16     29.71 o 
  -4   4  12        7.83        3.07     25.42 o 
  -3   4  12       34.63       28.11     21.08 o 
  -2   4  12        5.14       -7.69     11.58 o 
  -1   4  12        6.09        0.50      2.11 o 
   0   4  12      128.99      160.64      7.67 o 
   1   4  12        5.59      -10.51     12.39 o 
   2   4  12        4.97        9.70     25.05 o 
   3   4  12       34.44       43.32     27.93 o 
   4   4  12        7.71       11.99     30.58 o 
   5   4  12        1.66      -12.53     34.32 o 
  -5   5  12        0.27       22.26     51.05 o 
  -4   5  12       24.26       55.49     26.70 o 
  -3   5  12        6.20      -21.20     21.20 o 
  -2   5  12       40.64       49.17     19.19 o 
  -1   5  12      174.22      219.32     12.11 o 
   0   5  12        6.18       -2.16      8.57 o 
   1   5  12      173.10      249.77     16.51 o 
   2   5  12       40.91       21.30     28.66 o 
   3   5  12        6.17        1.83     28.56 o 
   4   5  12       24.39        1.36     31.00 o 
   5   5  12        0.27       35.47     40.28 o 
  -4   6  12        6.95        4.13     27.25 o 
  -3   6  12       13.72       -1.16     19.57 o 
  -2   6  12       16.31       10.87     18.53 o 
  -1   6  12      196.24      191.38     12.84 o 
   0   6  12      198.37      265.84     12.86 o 
   1   6  12      202.72      219.80     18.08 o 
   2   6  12       16.53        8.50     23.30 o 
   3   6  12       14.32        4.54     27.80 o 
   4   6  12        6.79       -9.10     23.93 o 
  -4   7  12        1.95       -4.08     32.62 o 
  -3   7  12        2.06       13.73     27.65 o 
  -2   7  12       45.04       52.28     19.11 o 
  -1   7  12       69.06       60.66     12.54 o 
   0   7  12       13.16        3.74     17.27 o 
   1   7  12       68.95       82.74     20.81 o 
   2   7  12       45.24       77.77     20.90 o 
   3   7  12        2.05      -14.02     58.77 o 
   4   7  12        1.93      -24.88     24.88 o 
  -4   8  12        0.75       21.13     24.70 o 
  -3   8  12        1.45       49.35     39.51 o 
  -2   8  12        7.93        6.56      9.25 o 
  -1   8  12       12.72       -2.35     13.81 o 
   0   8  12       58.63       70.43     16.65 o 
   1   8  12       12.26      -19.79     23.08 o 
   2   8  12        7.78        7.79     33.16 o 
   4   8  12        0.76       -2.97     88.32 o 
  -3   9  12        1.49      -18.66     28.89 o 
  -2   9  12        6.16       -1.47     12.85 o 
  -1   9  12        7.59        2.41     16.12 o 
   0   9  12        5.77      -12.94     16.34 o 
   1   9  12        7.45       11.16     29.75 o 
   2   9  12        6.33      -27.36     28.71 o 
  -3  10  12        0.83        7.52     18.56 o 
  -2  10  12        1.88       17.79     22.30 o 
  -1  10  12       37.51       15.77     14.95 o 
   0  10  12       54.52       93.40     37.39 o 
   1  10  12       37.81       36.19     32.01 o 
   2  10  12        1.89       13.47     39.90 o 
  -2  11  12        4.08        4.17     20.40 o 
  -1  11  12        3.80        5.26     18.31 o 
   0  11  12       31.33       12.70     20.39 o 
   1  11  12        3.78      -18.95     29.80 o 
   2  11  12        4.07       10.98     43.40 o 
  -1  12  12        6.38       16.82     25.46 o 
   0  12  12        0.18       34.58     30.13 o 
   1  12  12        6.58       24.37     42.20 o 
   1   0  13      408.25      346.03     10.00 o 
   2   0  13      285.32      285.75     13.21 o 
   3   0  13      108.10      147.80     17.96 o 
   4   0  13        0.62       17.82     18.34 o 
   5   0  13        2.14       -9.46     21.56 o 
  -5   1  13        2.22       31.86     28.09 o 
  -4   1  13       28.39       26.28     18.98 o 
  -3   1  13        8.35       -4.17     15.43 o 
  -2   1  13      106.16      110.63     14.75 o 
  -1   1  13      182.38      213.93      9.21 o 
   0   1  13      327.66      332.25      6.36 o 
   1   1  13      181.52      224.69     10.45 o 
   2   1  13      106.72      106.35     14.23 o 
   3   1  13        7.77       22.35     19.79 o 
   4   1  13       27.63       24.33     18.95 o 
   5   1  13        2.18       -3.16     29.44 o 
  -5   2  13        0.12       32.47     39.04 o 
  -4   2  13        6.59       -7.44      9.73 o 
  -3   2  13      100.19      117.01     17.93 o 
  -2   2  13       62.04       34.37     14.47 o 
  -1   2  13      240.15      235.22      9.41 o 
   0   2  13       82.94       88.45      5.26 o 
   1   2  13      235.61      247.89     12.59 o 
   2   2  13       62.67       58.37     17.54 o 
   3   2  13       99.33      133.75     20.52 o 
   4   2  13        6.77       14.92     23.49 o 
   5   2  13        0.12        1.23     16.03 o 
  -5   3  13        0.04        3.53     28.65 o 
  -4   3  13        0.63        3.71     24.74 o 
  -3   3  13       31.95       23.54     16.96 o 
  -2   3  13       63.72       62.06     14.68 o 
  -1   3  13       47.49       71.91      8.38 o 
   0   3  13       33.37       32.34      6.78 o 
   1   3  13       49.35       66.77     12.06 o 
   2   3  13       66.04       63.88     25.34 o 
   3   3  13       31.42       22.63     25.72 o 
   4   3  13        0.73      -20.86     21.18 o 
   5   3  13        0.03      -11.86     32.54 o 
  -5   4  13        0.93      -20.67     40.65 o 
  -4   4  13        3.46       -9.38     26.31 o 
  -3   4  13        4.90       -6.55     17.10 o 
  -2   4  13        0.37        8.93     13.21 o 
  -1   4  13      119.97      192.42      9.32 o 
   0   4  13       89.78       83.66      7.88 o 
   1   4  13      118.67      184.24     12.82 o 
   2   4  13        0.43       15.25     25.52 o 
   3   4  13        4.79        6.29     27.92 o 
   4   4  13        3.48       -6.52     26.19 o 
   5   4  13        0.94      -35.40     41.93 o 
  -4   5  13        6.24      -10.80     23.50 o 
  -3   5  13       17.62       -3.73     20.93 o 
  -2   5  13      135.87      119.47     19.76 o 
  -1   5  13       57.49       37.18     11.90 o 
   0   5  13      114.73      121.62      9.63 o 
   1   5  13       57.64       42.91     12.74 o 
   2   5  13      135.11      156.85     26.41 o 
   3   5  13       17.90       16.77     29.32 o 
   4   5  13        6.20       21.71     33.19 o 
  -4   6  13        1.16        1.37      5.80 o 
  -3   6  13        2.61        7.93     22.69 o 
  -2   6  13        8.64       -1.67     21.08 o 
  -1   6  13      148.71      172.17     13.15 o 
   0   6  13      141.22      156.45     16.87 o 
   1   6  13      145.56      167.32     18.73 o 
   2   6  13        9.05        0.60     21.73 o 
   3   6  13        2.70        7.94     27.71 o 
   4   6  13        1.17        6.45     32.66 o 
  -4   7  13        0.62        7.86     35.34 o 
  -3   7  13        3.44        3.12     28.19 o 
  -2   7  13       16.66        0.81     11.33 o 
  -1   7  13       20.51       11.50     13.81 o 
   0   7  13      268.95      238.34     19.83 o 
   1   7  13       21.69       27.20     17.48 o 
   2   7  13       15.95       29.74     28.68 o 
   3   7  13        3.60       36.60     30.86 o 
   4   7  13        0.57       -9.37     32.24 o 
  -4   8  13        2.44       30.26     55.40 o 
  -3   8  13        1.63        1.14     36.11 o 
  -2   8  13        0.74        1.10     14.84 o 
  -1   8  13       28.52       17.55     12.81 o 
   0   8  13        2.01        5.09     16.07 o 
   1   8  13       27.27        6.39     15.42 o 
   2   8  13        0.78        2.99     10.87 o 
   4   8  13        2.48       34.35     37.05 o 
  -3   9  13        0.55       18.61     25.52 o 
  -2   9  13        2.89      -10.60     13.65 o 
  -1   9  13        1.14       -7.42     15.19 o 
   0   9  13        7.11       15.21     17.78 o 
   1   9  13        1.16        1.82     30.86 o 
   2   9  13        2.82      -12.47    399.85 o 
  -3  10  13        0.16       10.15     27.98 o 
  -2  10  13        1.76        5.48     19.27 o 
  -1  10  13        1.55        0.00     17.77 o 
   0  10  13        0.10       -4.69     42.48 o 
   1  10  13        1.64      -19.61     59.81 o 
   2  10  13        1.82        8.35     41.12 o 
  -2  11  13        2.21       -0.51     20.30 o 
  -1  11  13        0.67       -7.98     13.42 o 
   0  11  13        1.14       12.83     31.62 o 
   1  11  13        0.74      -25.96     28.20 o 
   2  11  13        2.35        4.11    241.45 o 
  -1  12  13        2.76        0.06      2.71 o 
   0  12  13        0.83      -30.31     39.65 o 
   0   0  14        4.41        1.71      8.40 o 
   1   0  14       31.01       27.66     10.76 o 
   2   0  14       48.16       32.89     12.88 o 
   3   0  14        0.63        0.35     19.70 o 
   4   0  14        0.30        6.68     19.33 o 
   5   0  14        0.05       -3.18      4.75 o 
  -5   1  14        4.74       10.28     22.49 o 
  -4   1  14        4.46       12.52     15.06 o 
  -3   1  14       16.73       -7.57     17.21 o 
  -2   1  14      197.73      213.49     16.05 o 
  -1   1  14       85.67       75.40      9.34 o 
   0   1  14      428.63      442.84      7.16 o 
   1   1  14       85.68       95.35     10.58 o 
   2   1  14      204.50      235.05     13.46 o 
   3   1  14       16.73       15.56     16.72 o 
   4   1  14        4.28       37.33     19.32 o 
   5   1  14        4.71        7.37     15.55 o 
  -5   2  14        1.16       32.79     44.55 o 
  -4   2  14        6.95        1.26     19.63 o 
  -3   2  14        3.28       14.64     17.31 o 
  -2   2  14       44.03       34.22     14.99 o 
  -1   2  14      399.78      506.44      9.88 o 
   0   2  14      128.94      149.11      6.81 o 
   1   2  14      396.00      530.91     11.56 o 
   2   2  14       44.43       -4.25     42.40 o 
   3   2  14        2.73       -9.28     28.25 o 
   4   2  14        7.09       -2.90     24.08 o 
   5   2  14        1.22      -24.90     31.03 o 
  -5   3  14        0.02        4.03     43.79 o 
  -4   3  14       10.84       41.27     25.61 o 
  -3   3  14       11.02        6.87     16.61 o 
  -2   3  14       16.00       47.57     15.90 o 
  -1   3  14       27.96       36.17      8.57 o 
   0   3  14        0.28       -1.44      6.50 o 
   1   3  14       28.36       30.04     12.17 o 
   2   3  14       15.43       40.50     19.98 o 
   3   3  14       10.97       -5.17     19.57 o 
   4   3  14       10.85       28.38     30.26 o 
   5   3  14        0.02       37.04     41.04 o 
  -4   4  14        2.90       34.50     26.17 o 
  -3   4  14        2.62       -9.30     12.58 o 
  -2   4  14       44.83       52.35     15.69 o 
  -1   4  14      126.87      143.02      9.50 o 
   0   4  14      197.29      167.83      8.74 o 
   1   4  14      127.86      138.15     13.15 o 
   2   4  14       46.41       76.86     27.09 o 
   3   4  14        2.93       24.68     29.16 o 
   4   4  14        2.83       24.19     30.78 o 
  -4   5  14        2.58      -19.68     19.68 o 
  -3   5  14        0.43        3.25     22.47 o 
  -2   5  14        0.66        3.69     19.16 o 
  -1   5  14       30.58       35.38     10.54 o 
   0   5  14        1.93       12.19     13.00 o 
   1   5  14       32.02       15.63     13.26 o 
   2   5  14        0.61      -26.42     26.42 o 
   3   5  14        0.45        3.49     29.99 o 
   4   5  14        2.57       10.07     33.82 o 
  -4   6  14        2.21        0.38     13.30 o 
  -3   6  14        1.26       -0.26     18.35 o 
  -2   6  14        5.06      -14.99     14.99 o 
  -1   6  14       86.93       86.31     12.45 o 
   0   6  14       22.82       37.31     16.26 o 
   1   6  14       83.25       92.89     18.11 o 
   2   6  14        4.88        5.68     26.20 o 
   3   6  14        1.06       -1.74     26.32 o 
   4   6  14        2.29      -11.29     22.77 o 
  -4   7  14        2.24      -26.67     28.56 o 
  -3   7  14        0.52       13.87     23.62 o 
  -2   7  14       34.30       27.47     14.70 o 
  -1   7  14        0.27       -6.55     13.79 o 
   0   7  14       25.21       10.81     14.60 o 
   1   7  14        0.28       24.72     17.26 o 
   2   7  14       32.81       42.36     21.55 o 
   3   7  14        0.49       27.21     30.26 o 
   4   7  14        2.23        2.46     34.57 o 
  -3   8  14        0.67       -2.65     27.87 o 
  -2   8  14        7.72        4.37      9.03 o 
  -1   8  14        8.61       18.12     15.86 o 
   0   8  14        7.62        3.55     14.22 o 
   1   8  14        8.83        9.52     18.15 o 
   2   8  14        7.49       30.80     22.82 o 
   3   8  14        0.71        6.53     33.72 o 
  -3   9  14        3.07       31.94     26.07 o 
  -2   9  14        3.95       13.16     16.08 o 
  -1   9  14        0.46       -6.73     13.35 o 
   0   9  14       10.78       -6.83     11.76 o 
   1   9  14        0.41        7.92     19.20 o 
   2   9  14        3.74      -35.18     35.18 o 
  -2  10  14        0.91        5.22     22.77 o 
  -1  10  14        0.26       22.51     23.18 o 
   0  10  14        0.53       37.29     30.74 o 
   1  10  14        0.28        3.19     21.67 o 
   2  10  14        0.92      -39.34     40.16 o 
  -2  11  14        1.02       40.26     36.10 o 
  -1  11  14        4.99        4.71     31.69 o 
   0  11  14        2.17       -9.07     28.35 o 
   1  11  14        4.94      -22.46     39.04 o 
   1   0  15        3.67       -1.19      9.96 o 
   2   0  15      269.75      301.64     14.24 o 
   3   0  15        0.94        9.97     15.53 o 
   4   0  15       11.04       12.89     19.44 o 
   5   0  15        1.58       15.64     37.22 o 
  -5   1  15        2.54       -5.15     28.40 o 
  -4   1  15        3.16       -4.98     23.85 o 
  -3   1  15       21.70       -0.37     16.21 o 
  -2   1  15        7.94        3.39     13.32 o 
  -1   1  15      262.96      309.35      9.31 o 
   0   1  15       64.73       76.81      7.30 o 
   1   1  15      264.23      335.10     11.05 o 
   2   1  15        8.63       14.85     15.18 o 
   3   1  15       22.31       16.25     15.82 o 
   4   1  15        3.24       -0.77     18.31 o 
   5   1  15        2.58       13.62     28.99 o 
  -4   2  15        3.03        1.08     19.47 o 
  -3   2  15       32.72       43.27     16.84 o 
  -2   2  15       27.13       23.10     20.03 o 
  -1   2  15        9.87       12.91      8.14 o 
   0   2  15        2.18       13.48      8.24 o 
   1   2  15        9.30       15.90      9.45 o 
   2   2  15       25.77       -1.66     12.56 o 
   3   2  15       32.70       42.62     30.74 o 
   4   2  15        3.08        1.69     11.89 o 
  -4   3  15        2.06        6.38     20.03 o 
  -3   3  15        4.04        1.31      5.60 o 
  -2   3  15        5.03       13.11     17.06 o 
  -1   3  15       53.21       30.14      9.07 o 
   0   3  15       28.79       26.99      7.78 o 
   1   3  15       51.65       22.49     12.90 o 
   2   3  15        4.31       22.82     19.80 o 
   3   3  15        3.68      -18.31     27.45 o 
   4   3  15        2.07      -22.78     25.45 o 
  -4   4  15        6.19        3.23     16.21 o 
  -3   4  15       27.28       24.76     16.96 o 
  -2   4  15       34.15       36.73     15.40 o 
  -1   4  15      220.93      299.55     10.50 o 
   0   4  15        1.34        5.74      8.85 o 
   1   4  15      221.89      294.34     14.64 o 
   2   4  15       33.43       46.63     27.51 o 
   3   4  15       26.77        8.32     30.08 o 
   4   4  15        6.18      -17.49     24.17 o 
  -4   5  15        1.43      -10.36     28.20 o 
  -3   5  15        5.72       12.39     22.50 o 
  -2   5  15       71.40       58.45     19.50 o 
  -1   5  15       16.67        3.65      4.98 o 
   0   5  15      120.01      104.27     12.24 o 
   1   5  15       16.89        0.37     14.24 o 
   2   5  15       72.86       85.82     26.94 o 
   3   5  15        5.56       39.21     30.13 o 
   4   5  15        1.48       35.96     34.31 o 
  -4   6  15        2.30       -7.91     16.42 o 
  -3   6  15       12.11       24.61     30.08 o 
  -2   6  15       15.84       -0.67      8.90 o 
  -1   6  15       66.23       50.89     12.69 o 
   0   6  15        2.65        5.60     15.40 o 
   1   6  15       67.63       54.71     25.57 o 
   2   6  15       15.93       12.65     20.45 o 
   3   6  15       12.09        7.48     32.22 o 
  -4   7  15        0.93      -50.93     67.63 o 
  -3   7  15        0.90       32.29     23.99 o 
  -2   7  15       15.16       24.70     13.31 o 
  -1   7  15       36.58       35.46     14.85 o 
   0   7  15       60.91       41.30     16.83 o 
   1   7  15       37.08       42.20     17.84 o 
   2   7  15       15.29       19.19     21.99 o 
   3   7  15        0.95      -42.20     45.92 o 
   4   7  15        0.96      -10.67     50.34 o 
  -3   8  15        3.93       -4.64     29.37 o 
  -2   8  15        2.18      -10.69     12.76 o 
  -1   8  15       13.00       21.62     19.38 o 
   0   8  15        6.12        4.58     17.22 o 
   1   8  15       13.16       13.07     18.81 o 
   2   8  15        2.22       -2.99     27.41 o 
   3   8  15        3.86       14.38     34.18 o 
  -3   9  15        4.74       47.38     46.04 o 
  -2   9  15        1.47        2.85     11.23 o 
  -1   9  15        1.71       16.05     26.04 o 
   0   9  15        2.08       -6.08     21.68 o 
   1   9  15        1.76        9.04     19.97 o 
   2   9  15        1.55       11.25     36.72 o 
  -2  10  15        1.73        9.24     26.30 o 
  -1  10  15        5.71        9.92     32.27 o 
   0  10  15        0.07      -34.97     48.26 o 
   1  10  15        5.62       22.05     34.36 o 
   2  10  15        1.63       -2.16     25.79 o 
   0  11  15        1.38        7.24     35.03 o 
   0   0  16        0.64        0.22      1.56 o 
   1   0  16        0.49        7.32      9.53 o 
   2   0  16       12.92      -10.72     10.72 o 
   3   0  16        0.33       18.12     21.68 o 
   4   0  16        2.85       -2.93     13.76 o 
  -4   1  16        4.37       26.63     20.69 o 
  -3   1  16       11.21       -7.94     14.14 o 
  -2   1  16      135.87      154.09     14.10 o 
  -1   1  16       69.12       74.63      8.98 o 
   0   1  16      486.73      580.44     18.33 o 
   1   1  16       69.42       82.78     10.85 o 
   2   1  16      132.78      150.07     16.69 o 
   3   1  16       11.34       -1.21     21.87 o 
   4   1  16        4.27        2.46     19.26 o 
  -4   2  16        1.52       -3.52     12.88 o 
  -3   2  16        2.54        2.34     17.47 o 
  -2   2  16       34.49        7.59     13.94 o 
  -1   2  16      109.09      134.98      9.45 o 
   0   2  16       33.48       40.02      8.99 o 
   1   2  16      111.83      136.67     12.22 o 
   2   2  16       34.28       30.66     16.03 o 
   3   2  16        2.24      -13.60     22.87 o 
   4   2  16        1.48        1.26      8.86 o 
  -4   3  16        0.92        7.01     19.53 o 
  -3   3  16       11.04       48.39     17.74 o 
  -2   3  16       32.30       23.08     17.46 o 
  -1   3  16       60.13       46.48      9.45 o 
   0   3  16        1.14       -6.61      7.25 o 
   1   3  16       61.25       56.75     13.72 o 
   2   3  16       32.27       15.62     19.09 o 
   3   3  16       10.72        2.45     29.84 o 
   4   3  16        0.94       -7.12     48.08 o 
  -4   4  16        4.41       -2.90     24.28 o 
  -3   4  16       22.57       13.55     18.08 o 
  -2   4  16       25.07       37.62     15.44 o 
  -1   4  16        9.92       -4.53      7.78 o 
   0   4  16       44.93       68.56     12.36 o 
   1   4  16       10.87       11.44     13.35 o 
   2   4  16       24.28       21.21     18.52 o 
   3   4  16       22.31        6.87     29.14 o 
   4   4  16        4.50        0.50     33.01 o 
  -4   5  16        1.11        7.44     26.29 o 
  -3   5  16        0.60        8.31     23.80 o 
  -2   5  16       23.86        5.38     12.43 o 
  -1   5  16       15.46       25.75      9.58 o 
   0   5  16       21.95       19.40     13.25 o 
   1   5  16       16.08       17.52     16.58 o 
   2   5  16       24.13       15.75     28.18 o 
   3   5  16        0.60       25.59     31.75 o 
   4   5  16        1.11        0.77     36.62 o 
  -4   6  16        2.29      -24.70     48.29 o 
  -3   6  16       16.19      -20.18     20.83 o 
  -2   6  16       22.43       11.91     13.66 o 
  -1   6  16        1.10       17.09     12.44 o 
   0   6  16        0.33      -11.52     16.97 o 
   1   6  16        1.31        1.19     18.48 o 
   2   6  16       22.79       13.41     30.17 o 
   3   6  16       16.14        9.38     31.20 o 
   4   6  16        2.32       26.54     36.13 o 
  -3   7  16        0.05        0.74     18.08 o 
  -2   7  16       28.84       32.33     14.16 o 
  -1   7  16        3.49       31.17     18.33 o 
   0   7  16        8.88      -15.27     15.27 o 
   1   7  16        3.54        4.96     21.17 o 
   2   7  16       29.60       20.69     21.21 o 
   3   7  16        0.07      -18.38     40.99 o 
  -3   8  16        6.82        5.17     13.11 o 
  -2   8  16        0.27        4.38     11.02 o 
  -1   8  16       18.32       31.72     19.63 o 
   0   8  16        9.30        2.98     19.77 o 
   1   8  16       18.19        2.76     18.56 o 
   2   8  16        0.29      -11.48     14.74 o 
   3   8  16        6.76      -13.84     23.06 o 
  -2   9  16        0.05      -12.24     19.62 o 
  -1   9  16        5.55       15.38     21.69 o 
   0   9  16        8.02      -10.71     28.99 o 
   1   9  16        5.55        9.23     20.12 o 
   2   9  16        0.07       47.84     38.12 o 
  -1  10  16        0.71       -4.94     10.85 o 
   0  10  16        1.12       11.70     32.06 o 
   1  10  16        0.76       -1.08     35.72 o 
   1   0  17       93.69       43.82     12.72 o 
   2   0  17       14.33        7.74      8.76 o 
   3   0  17        0.10        4.17     11.46 o 
   4   0  17        0.19        9.79     20.61 o 
  -4   1  17        4.70       15.70     25.77 o 
  -3   1  17       14.62       22.87     18.38 o 
  -2   1  17       38.15       46.87     13.33 o 
  -1   1  17       11.94        0.70      8.88 o 
   0   1  17        3.74       19.83     10.68 o 
   1   1  17       13.72       10.77     10.14 o 
   2   1  17       37.63       33.36     15.93 o 
   3   1  17       14.54        6.37     14.19 o 
   4   1  17        4.87      -14.43     19.33 o 
  -4   2  17        5.51       24.01     24.88 o 
  -3   2  17        1.11        8.92     20.71 o 
  -2   2  17       12.29       26.55     15.76 o 
  -1   2  17       59.85       83.16      9.49 o 
   0   2  17        1.68        0.87      7.08 o 
   1   2  17       61.30       92.25     13.79 o 
   2   2  17       12.83       27.34     14.24 o 
   3   2  17        1.21        3.91     29.66 o 
   4   2  17        5.49       20.42     25.27 o 
  -4   3  17        4.53       -2.04     21.60 o 
  -3   3  17       34.13       43.76     18.27 o 
  -2   3  17       24.06       24.02     15.73 o 
  -1   3  17        2.54       11.80      9.31 o 
   0   3  17       84.15       86.58     10.84 o 
   1   3  17        2.98       -8.62     10.63 o 
   2   3  17       24.81       26.88     16.11 o 
   3   3  17       34.34       28.72     32.10 o 
   4   3  17        4.39       20.24     35.15 o 
  -4   4  17        1.09       18.69     28.60 o 
  -3   4  17       22.26       18.73     18.22 o 
  -2   4  17        7.53       13.85     14.19 o 
  -1   4  17       49.96       68.78      9.64 o 
   0   4  17      102.32       85.15     12.40 o 
   1   4  17       51.60       66.61     13.57 o 
   2   4  17        7.98       -6.33     16.47 o 
   3   4  17       22.63       24.48     32.99 o 
   4   4  17        1.12       40.26     34.47 o 
  -4   5  17        0.26      -11.95     24.70 o 
  -3   5  17        7.77       -1.19     25.87 o 
  -2   5  17       12.16       13.49     13.70 o 
  -1   5  17        0.69       10.90      9.58 o 
   0   5  17       18.79       13.47     15.36 o 
   1   5  17        0.80       -6.78     22.85 o 
   2   5  17       11.63       20.47     27.56 o 
   3   5  17        7.81       17.90     33.79 o 
   4   5  17        0.28       48.96     38.82 o 
  -3   6  17        0.53       -5.20     19.28 o 
  -2   6  17        0.35      -10.00     12.77 o 
  -1   6  17        0.49       -9.62     15.30 o 
   0   6  17        0.00       -2.44     11.79 o 
   1   6  17        0.63       -0.53      4.60 o 
   2   6  17        0.40        1.78     33.25 o 
   3   6  17        0.59      -12.66     41.06 o 
  -3   7  17        0.17       23.87     25.94 o 
  -2   7  17        9.04       10.92     16.32 o 
  -1   7  17        2.48        9.85     14.98 o 
   0   7  17        3.06      -16.31     16.31 o 
   1   7  17        2.12       10.48     21.54 o 
   2   7  17        8.70       48.25     24.65 o 
   3   7  17        0.17      -23.03     66.16 o 
  -3   8  17        0.78      -27.89     27.89 o 
  -2   8  17        1.30       20.04     15.51 o 
  -1   8  17       34.53       55.02     20.81 o 
   0   8  17        6.38       21.82     18.52 o 
   1   8  17       34.00       39.37     19.00 o 
   2   8  17        1.31       -6.69     27.41 o 
   3   8  17        0.81      -27.23     27.30 o 
  -2   9  17        1.79        8.91     21.77 o 
  -1   9  17        0.42        9.75     22.99 o 
   0   9  17        1.75       15.57     19.78 o 
   1   9  17        0.44        7.62     26.25 o 
   2   9  17        1.62       11.58     30.88 o 
  -1  10  17        1.68      -27.31     27.31 o 
   0  10  17        0.41      -33.48     33.48 o 
   1  10  17        1.59        8.49     36.93 o 
   0   0  18        3.48       -6.00     17.66 o 
   1   0  18      184.29      173.76     15.26 o 
   2   0  18       56.53       31.21     14.03 o 
   3   0  18        0.42        5.35     18.75 o 
   4   0  18        2.05        6.15     23.00 o 
  -4   1  18        5.18        9.43     31.10 o 
  -3   1  18        1.79       11.92     18.52 o 
  -2   1  18        1.74       -5.81      9.39 o 
  -1   1  18       55.02       54.76      9.92 o 
   0   1  18      153.57      178.10     11.67 o 
   1   1  18       55.29       75.54     14.70 o 
   2   1  18        2.10       13.15     14.58 o 
   3   1  18        1.76        9.77     22.98 o 
   4   1  18        5.35        0.28     21.13 o 
  -4   2  18        2.47       -9.01     23.88 o 
  -3   2  18       23.47        3.86     19.23 o 
  -2   2  18        5.34        2.08     13.14 o 
  -1   2  18        0.18       -5.41      9.75 o 
   0   2  18        0.04        9.93     12.04 o 
   1   2  18        0.13       -2.08      7.76 o 
   2   2  18        5.34        1.05     14.42 o 
   3   2  18       23.33       -6.63     25.40 o 
   4   2  18        2.41       -3.69     11.70 o 
  -4   3  18        2.65       11.62     22.27 o 
  -3   3  18        7.79       14.30     18.89 o 
  -2   3  18        3.59        4.46      5.44 o 
  -1   3  18       17.72       17.47     10.08 o 
   0   3  18        1.85        3.25     11.69 o 
   1   3  18       17.10       16.48     15.55 o 
   2   3  18        3.68      -10.64     15.47 o 
   3   3  18        8.14       -0.80     33.70 o 
   4   3  18        2.60       10.54     38.00 o 
  -4   4  18        5.61       28.83     54.88 o 
  -3   4  18        2.63       -1.29     14.92 o 
  -2   4  18        9.18       16.15     14.96 o 
  -1   4  18        1.66       -4.42      7.42 o 
   0   4  18        0.41       12.84     12.25 o 
   1   4  18        1.76       -0.42     16.21 o 
   2   4  18        9.18       18.53     16.32 o 
   3   4  18        2.67        5.14     35.16 o 
   4   4  18        5.71        4.37     35.31 o 
  -3   5  18        9.04       28.33     26.81 o 
  -2   5  18       12.39       14.82     13.05 o 
  -1   5  18        5.73        7.96     10.82 o 
   0   5  18       13.81       20.02     16.04 o 
   1   5  18        5.52        8.43     22.71 o 
   2   5  18       12.07        0.26      2.97 o 
   3   5  18        8.92       49.52     33.69 o 
  -3   6  18        0.57       -8.79     51.00 o 
  -2   6  18        7.53       -1.17     15.18 o 
  -1   6  18       19.49       19.97     15.55 o 
   0   6  18        0.00       -0.76     21.05 o 
   1   6  18       19.39       14.13     17.29 o 
   2   6  18        7.37        8.78     15.47 o 
   3   6  18        0.62       25.13     34.63 o 
  -3   7  18        6.00       41.12     27.06 o 
  -2   7  18        5.23       16.01     12.21 o 
  -1   7  18        2.43       -2.93     18.22 o 
   0   7  18       10.71       15.43     17.48 o 
   1   7  18        2.31       20.56     17.98 o 
   2   7  18        5.13       15.79     22.53 o 
   3   7  18        5.93       38.16     34.61 o 
  -2   8  18        4.54       10.27     17.96 o 
  -1   8  18        8.11        3.61      8.65 o 
   0   8  18        2.38        8.65     20.85 o 
   1   8  18        7.81       12.98     23.55 o 
   2   8  18        4.54       11.60     46.71 o 
  -2   9  18        2.12      -24.78     44.49 o 
  -1   9  18        0.66        1.25      7.37 o 
   0   9  18        0.66       -5.21     16.98 o 
   1   9  18        0.65       -4.30     22.01 o 
   2   9  18        2.13       41.11     36.41 o 
   1   0  19        3.41       10.84     14.30 o 
   2   0  19       12.24       19.98     12.56 o 
   3   0  19        0.12       -6.92     19.83 o 
   4   0  19       16.38        7.69     27.61 o 
  -4   1  19        3.54        2.53      8.05 o 
  -3   1  19        0.58       23.80     23.04 o 
  -2   1  19        5.96       23.18     11.88 o 
  -1   1  19       89.84      120.13     14.75 o 
   0   1  19       34.35       34.09     13.76 o 
   1   1  19       87.82      119.32     15.05 o 
   2   1  19        6.05       40.00     20.32 o 
   3   1  19        0.54       23.70     23.46 o 
   4   1  19        3.47       -3.21     14.85 o 
  -4   2  19        5.33       19.40     22.94 o 
  -3   2  19       10.20       12.76     18.12 o 
  -2   2  19        3.23        7.11     10.74 o 
  -1   2  19       12.13        5.28      9.41 o 
   0   2  19      233.32      185.38     11.90 o 
   1   2  19       11.90       10.55     13.75 o 
   2   2  19        3.30        9.60     12.42 o 
   3   2  19       10.15       19.98     23.51 o 
   4   2  19        5.32       13.21     38.36 o 
  -4   3  19        7.12       17.90     25.13 o 
  -3   3  19        0.22       24.19     19.50 o 
  -2   3  19        5.83        6.66     15.66 o 
  -1   3  19       49.56       31.43      9.69 o 
   0   3  19       13.65       11.56     12.41 o 
   1   3  19       50.07       44.11     13.78 o 
   2   3  19        5.81       28.13     16.79 o 
   3   3  19        0.25        0.40     13.29 o 
   4   3  19        7.21       -2.69     18.23 o 
  -3   4  19        0.34       -3.05     19.69 o 
  -2   4  19       10.19        8.95     11.88 o 
  -1   4  19       11.35       29.11     10.04 o 
   0   4  19        6.03        8.38     13.56 o 
   1   4  19       11.47        3.14     13.26 o 
   2   4  19       10.11       21.35     16.68 o 
   3   4  19        0.37        0.31     34.49 o 
  -3   5  19        1.44       -1.40     13.96 o 
  -2   5  19       10.83       29.97     14.98 o 
  -1   5  19       19.32      -12.12     13.05 o 
   0   5  19        8.96       19.65     16.47 o 
   1   5  19       19.15        2.52     20.81 o 
   2   5  19       11.04       34.04     29.40 o 
   3   5  19        1.36       -6.06     23.10 o 
  -3   6  19        5.45       -2.06     18.68 o 
  -2   6  19        5.33       19.98     15.33 o 
  -1   6  19        5.76       -1.86     16.66 o 
   0   6  19       16.56       20.52     16.94 o 
   1   6  19        5.85        1.92     18.14 o 
   2   6  19        5.28       11.26     28.62 o 
   3   6  19        5.57       23.47     39.30 o 
  -2   7  19        1.89       13.20     18.93 o 
  -1   7  19       16.45       55.54     28.60 o 
   0   7  19        0.15      -16.54     23.92 o 
   1   7  19       16.22       26.52     19.69 o 
   2   7  19        1.87        0.60     12.14 o 
  -2   8  19        2.72       34.47     19.07 o 
  -1   8  19       11.30       28.24     23.02 o 
   0   8  19        2.01        7.46     24.63 o 
   1   8  19       11.54        3.54     20.71 o 
   2   8  19        2.61       -9.69     43.86 o 
  -1   9  19        8.66       13.37     26.35 o 
   0   9  19        5.71       -0.52     19.98 o 
   1   9  19        8.52       29.95     35.43 o 
   0   0  20      196.04      112.43     19.35 o 
   1   0  20        8.97       12.95     15.04 o 
   2   0  20       11.66       -4.76     14.47 o 
   3   0  20        1.24        8.79     23.17 o 
  -3   1  20        0.96      -11.33     13.84 o 
  -2   1  20        0.03        1.13     12.39 o 
  -1   1  20       13.41        3.07     13.57 o 
   0   1  20      110.50      152.86     14.89 o 
   1   1  20       12.80       -1.98     13.88 o 
   2   1  20        0.01       -7.36     14.72 o 
   3   1  20        0.92       -3.04     16.16 o 
  -3   2  20        1.70       -4.60     14.23 o 
  -2   2  20        0.37       -2.36     12.73 o 
  -1   2  20       20.66       29.01     14.47 o 
   0   2  20        2.73        4.89     13.82 o 
   1   2  20       20.78       16.31     15.24 o 
   2   2  20        0.34        1.41      4.43 o 
   3   2  20        1.79       33.25     24.80 o 
  -3   3  20        8.93        2.97     17.10 o 
  -2   3  20        2.23       -3.80     13.74 o 
  -1   3  20       16.88       21.31     11.05 o 
   0   3  20       16.14       19.35     12.86 o 
   1   3  20       17.33       24.23     14.56 o 
   2   3  20        2.14       -7.13     15.93 o 
   3   3  20        8.74       -0.90      8.05 o 
  -3   4  20       14.14       19.69     20.34 o 
  -2   4  20       14.61       23.87     13.59 o 
  -1   4  20       15.32       19.52     14.08 o 
   0   4  20      135.45      149.18     13.85 o 
   1   4  20       14.79       25.07     14.53 o 
   2   4  20       14.62       21.15     17.23 o 
   3   4  20       14.02       21.14     38.86 o 
  -3   5  20        0.81        3.11     19.83 o 
  -2   5  20        4.70       14.71     13.73 o 
  -1   5  20        1.01       -2.38     18.88 o 
   0   5  20       33.05       44.27     16.74 o 
   1   5  20        1.05      -11.79     17.31 o 
   2   5  20        4.80       13.21     25.83 o 
   3   5  20        0.86       30.81     37.24 o 
  -3   6  20        0.54      -12.16     21.21 o 
  -2   6  20        2.86       -5.53      6.24 o 
  -1   6  20        2.92       -0.08     24.01 o 
   0   6  20        0.55        1.56     20.13 o 
   1   6  20        2.98       -3.27     41.64 o 
   2   6  20        2.91       -1.31     36.38 o 
   3   6  20        0.54       26.11     39.00 o 
  -2   7  20        0.55        1.34     10.61 o 
  -1   7  20        6.56       13.02     22.12 o 
   0   7  20        0.74       10.85     23.21 o 
   1   7  20        6.69       -5.28     14.39 o 
   2   7  20        0.54       12.51     23.87 o 
  -1   8  20        1.38       -2.99     24.66 o 
   0   8  20       14.43       25.40     25.57 o 
   1   8  20        1.48        1.22     15.41 o 
   0   9  20       15.07       24.62     23.69 o 
   1   0  21       51.05       90.31     15.99 o 
   2   0  21        6.90       12.13     20.19 o 
   3   0  21        0.45       -0.34     18.64 o 
  -3   1  21        3.32       13.85     18.45 o 
  -2   1  21        0.35      -14.32     14.32 o 
  -1   1  21       27.59       78.08     15.66 o 
   0   1  21        1.38        3.46      6.42 o 
   1   1  21       27.95       68.68     19.63 o 
   2   1  21        0.37        9.72     16.03 o 
   3   1  21        3.31        6.00     21.22 o 
  -3   2  21        1.91        0.83     24.41 o 
  -2   2  21        2.22       -2.38     13.58 o 
  -1   2  21        9.76       15.89     15.19 o 
   0   2  21       20.93       26.61     17.93 o 
   1   2  21        9.83       -8.97     13.06 o 
   2   2  21        2.25        9.64     17.06 o 
   3   2  21        1.83       18.12     30.41 o 
  -3   3  21        0.20        2.21     15.49 o 
  -2   3  21        0.54      -10.44     16.00 o 
  -1   3  21        9.82       16.26     14.97 o 
   0   3  21       60.43       88.21     18.33 o 
   1   3  21        9.46        0.67     13.77 o 
   2   3  21        0.58       -5.53     14.66 o 
   3   3  21        0.22       36.18     25.93 o 
  -3   4  21        3.77       19.34     22.04 o 
  -2   4  21        2.78       -2.12      9.12 o 
  -1   4  21       20.24       24.67     14.93 o 
   0   4  21        3.22        4.48     13.19 o 
   1   4  21       19.85       31.34     15.21 o 
   2   4  21        2.89      -10.93     20.76 o 
   3   4  21        3.72       28.93     39.18 o 
  -3   5  21        3.41       -8.77     18.67 o 
  -2   5  21        1.90       -2.58     11.95 o 
  -1   5  21        6.28        4.70     15.44 o 
   0   5  21        0.33       18.77     17.34 o 
   1   5  21        6.79        2.01     18.93 o 
   2   5  21        1.92        6.36     20.26 o 
  -2   6  21        5.51       25.65     18.68 o 
  -1   6  21        2.13       12.64     21.70 o 
   0   6  21        2.27       11.23     18.22 o 
   1   6  21        2.17      -10.32     22.25 o 
   2   6  21        5.55      -17.95     26.83 o 
  -2   7  21        0.81       15.31     17.20 o 
  -1   7  21        8.60       27.10     23.80 o 
   0   7  21        1.40       -3.19     35.57 o 
   1   7  21        8.58       18.34     20.60 o 
   2   7  21        0.83      -19.43     26.56 o 
  -1   8  21        0.78       26.26     25.44 o 
   0   8  21        1.59       40.83     22.19 o 
   1   8  21        0.69       -4.65     33.99 o 
   0   0  22        0.93       14.98     25.29 o 
   1   0  22        0.02       20.78     16.07 o 
   2   0  22        3.58        1.56     13.24 o 
   3   0  22        1.25      -26.14     26.14 o 
  -3   1  22        2.42        7.10     16.61 o 
  -2   1  22        2.04       -5.23     12.42 o 
  -1   1  22        6.66       28.67     16.18 o 
   0   1  22        0.52       -7.17     15.51 o 
   1   1  22        6.65       10.92     20.12 o 
   2   1  22        2.01       -9.17     14.18 o 
   3   1  22        2.45      -30.70     33.98 o 
  -3   2  22        2.38        7.96     19.65 o 
  -2   2  22        2.68       -5.01     18.98 o 
  -1   2  22        3.93       11.76     15.78 o 
   0   2  22        1.69        3.39     16.79 o 
   1   2  22        3.90       -9.48      9.48 o 
   2   2  22        2.67       17.20     17.72 o 
   3   2  22        2.33       22.05     29.36 o 
  -3   3  22        0.23       15.88     20.46 o 
  -2   3  22        1.06       17.54     18.83 o 
  -1   3  22       16.22       22.73     19.14 o 
   0   3  22        0.14      -16.95     27.23 o 
   1   3  22       15.49        2.63     18.75 o 
   2   3  22        1.00       -5.44      9.89 o 
   3   3  22        0.24      -11.72     18.19 o 
  -2   4  22       18.62       27.11     19.73 o 
  -1   4  22        6.39       30.16     19.29 o 
   0   4  22        0.29        0.57      1.48 o 
   1   4  22        6.65      -13.38     22.22 o 
   2   4  22       18.98       26.74     23.74 o 
  -2   5  22        1.83        9.37     23.48 o 
  -1   5  22        0.72       -0.58     18.35 o 
   0   5  22        2.22       -4.91     11.69 o 
   1   5  22        0.70       -8.20     19.46 o 
   2   5  22        1.90        5.15     23.66 o 
  -2   6  22        0.44       13.10     20.11 o 
  -1   6  22        0.21        3.05     24.50 o 
   0   6  22        2.15       -1.33      4.56 o 
   1   6  22        0.20        8.76     20.55 o 
   2   6  22        0.44       10.64     33.42 o 
  -1   7  22        0.93        0.18     27.99 o 
   0   7  22        3.44      -13.30     21.32 o 
   1   7  22        0.86        8.90     29.88 o 
   1   0  23        2.03        9.40     17.29 o 
   2   0  23        0.56        3.33     20.11 o 
  -2   1  23        1.89       -4.85     12.62 o 
  -1   1  23        9.95       45.96     16.58 o 
   0   1  23        1.12       12.55     18.47 o 
   1   1  23       10.17       38.39     16.77 o 
   2   1  23        1.88      -12.99     18.67 o 
  -2   2  23        2.19        8.66     17.48 o 
  -1   2  23        4.99      -12.48     12.48 o 
   0   2  23       40.51       43.06     19.55 o 
   1   2  23        4.90       -1.17     17.11 o 
   2   2  23        2.04        3.30     20.95 o 
  -2   3  23        0.11       -7.66      9.11 o 
  -1   3  23        6.13       -6.94     19.34 o 
   0   3  23        3.49       -2.48     10.09 o 
   1   3  23        6.49        2.19     21.31 o 
   2   3  23        0.10       -9.69     17.02 o 
  -2   4  23        0.02        2.27     23.57 o 
  -1   4  23        1.12       -1.29      8.39 o 
   0   4  23        2.87        5.30     27.96 o 
   1   4  23        1.23       14.41     26.48 o 
   2   4  23        0.02       -5.38     19.85 o 
  -2   5  23        1.58       24.98     34.15 o 
  -1   5  23       14.13        8.65     19.31 o 
   0   5  23        0.00      -27.95     27.95 o 
   1   5  23       13.78       13.24     27.50 o 
   2   5  23        1.63       -6.29     10.89 o 
  -1   6  23        3.28      -22.85     22.85 o 
   0   6  23       11.46       22.11     20.56 o 
   1   6  23        3.17       -9.72     19.36 o 
   0   0  24        2.62       -6.33     22.35 o 
   1   0  24        9.74       18.19     14.93 o 
   2   0  24        4.31        9.24     16.83 o 
  -2   1  24        0.19        1.97     21.42 o 
  -1   1  24        8.97        0.46     11.71 o 
   0   1  24        4.74        7.40     11.98 o 
   1   1  24        8.71       10.35     13.58 o 
   2   1  24        0.18        6.15     19.98 o 
  -2   2  24        1.89        8.63     19.74 o 
  -1   2  24        0.09      -21.72     23.70 o 
   0   2  24        0.09       -7.55     13.33 o 
   1   2  24        0.08       -4.44     17.72 o 
   2   2  24        1.77        8.53     19.54 o 
  -2   3  24        6.92        8.57     28.32 o 
  -1   3  24        9.12       10.73     28.90 o 
   0   3  24        1.46      -12.30     22.06 o 
   1   3  24        9.35       13.71     17.66 o 
   2   3  24        6.92        3.24      7.22 o 
  -1   4  24        5.05       -4.03     31.79 o 
   0   4  24        9.65       24.85     29.29 o 
   1   4  24        5.06       10.97     27.97 o 
  -1   5  24       10.63      -11.62     26.72 o 
   0   5  24        1.72       14.14     30.45 o 
   1   5  24       10.68       -4.38    177.03 o 
   1   0  25        0.19        9.15     18.86 o 
  -1   1  25        7.24       30.93     22.25 o 
   0   1  25        2.38       -1.39     18.41 o 
   1   1  25        7.21       39.53     19.25 o 
  -1   2  25        2.38       29.15     22.30 o 
   0   2  25       12.97       17.53     21.69 o 
   1   2  25        2.42       -6.52     11.37 o 
  -1   3  25        2.70       25.35     30.91 o 
   0   3  25        0.26       14.80     22.07 o 
   1   3  25        2.58       -3.21     14.25 o 
   0   4  25        0.63      -11.61     18.73 o 
   0   0  26        3.23       33.20     32.62 o 
   0   1  26        0.94       33.83     23.22 o 
   0   2  26        0.00        0.94      9.91 o 
                                                 
